# Supplementary material for: Trends in treatment-seeking for fever in children under five years old in 151 countries from 1990 to 2020
Source: PLOS Glob Public Health. 2023 Aug 23;3(8):e0002134. doi: 10.1371/journal.pgph.0002134 (PMC10446233; doi:10.1371/journal.pgph.0002134)
Supplement: S1 Table — Country-level estimates for any medical treatment, public treatment, and public fraction for treatment-seeking of children under 5 years old. (XLSX) [file pgph.0002134.s003.xlsx]

## Sheet: Results
ISO3	Country_Name	Super_Region_Name	Region_Name	Year	Any_pred	Any_pred_low	Any_pred_high	Public_pred	Public_pred_low	Public_pred_high	Publicfrac_pred	Publicfrac_pred_low	Publicfrac_pred_high
CHN	China	Southeast Asia, East Asia, and Oceania	Southeast Asia	1990	0.728022	0.643707	0.8045	0.360602	0.205237	0.541126	0.495636	0.286341	0.736206
PRK	North Korea	Southeast Asia, East Asia, and Oceania	Southeast Asia	1990	0.623792	0.514987	0.720155	0.455495	0.284788	0.586009	0.73067	0.470319	0.891041
TWN	Taiwan	Southeast Asia, East Asia, and Oceania	Southeast Asia	1990	0.818877	0.75563	0.875891	0.399665	0.188147	0.631722	0.488391	0.228452	0.773258
KHM	Cambodia	Southeast Asia, East Asia, and Oceania	Southeast Asia	1990	0.746116	0.665306	0.81947	0.239178	0.117579	0.424696	0.320614	0.159451	0.561803
IDN	Indonesia	Southeast Asia, East Asia, and Oceania	Southeast Asia	1990	0.849404	0.797674	0.893127	0.364775	0.227295	0.508887	0.429274	0.272014	0.592011
LAO	Laos	Southeast Asia, East Asia, and Oceania	Southeast Asia	1990	0.534007	0.436961	0.630154	0.354739	0.23381	0.487764	0.663384	0.465442	0.847984
MYS	Malaysia	Southeast Asia, East Asia, and Oceania	Southeast Asia	1990	0.802742	0.741601	0.855651	0.539075	0.327256	0.712715	0.671543	0.405749	0.873515
MDV	Maldives	Southeast Asia, East Asia, and Oceania	Southeast Asia	1990	0.803965	0.733782	0.86684	0.672629	0.488511	0.798301	0.836937	0.610793	0.970508
MMR	Myanmar	Southeast Asia, East Asia, and Oceania	Southeast Asia	1990	0.529156	0.409253	0.656388	0.322283	0.188192	0.481452	0.608214	0.376007	0.820944
PHL	Philippines	Southeast Asia, East Asia, and Oceania	Southeast Asia	1990	0.507746	0.417937	0.605837	0.310274	0.209965	0.41991	0.611445	0.434223	0.799435
LKA	Sri Lanka	Southeast Asia, East Asia, and Oceania	Southeast Asia	1990	0.715709	0.623733	0.79218	0.448766	0.265012	0.61089	0.627854	0.372085	0.845789
THA	Thailand	Southeast Asia, East Asia, and Oceania	Southeast Asia	1990	0.710094	0.629509	0.797368	0.527704	0.366209	0.666568	0.743164	0.528537	0.906344
TLS	East Timor	Southeast Asia, East Asia, and Oceania	Southeast Asia	1990	0.751817	0.661634	0.83189	0.672112	0.56794	0.765339	0.894464	0.777613	0.979168
VNM	Vietnam	Southeast Asia, East Asia, and Oceania	Southeast Asia	1990	0.723508	0.625356	0.8065	0.370626	0.21053	0.574476	0.512375	0.290145	0.769297
FJI	Fiji	Southeast Asia, East Asia, and Oceania	Oceania	1990	0.790877	0.706836	0.860257	0.763752	0.671568	0.836724	0.966056	0.869749	0.997265
KIR	Kiribati	Southeast Asia, East Asia, and Oceania	Oceania	1990	0.766287	0.700235	0.823192	0.748487	0.669275	0.810721	0.9769	0.899961	0.999339
MHL	Marshall Islands	Southeast Asia, East Asia, and Oceania	Oceania	1990	0.627086	0.534449	0.709007	0.618996	0.52508	0.699477	0.987137	0.946122	0.999096
FSM	Micronesia	Southeast Asia, East Asia, and Oceania	Oceania	1990	0.618721	0.509805	0.708398	0.584954	0.465269	0.678695	0.945377	0.835018	0.992295
PNG	Papua New Guinea	Southeast Asia, East Asia, and Oceania	Oceania	1990	0.472372	0.372824	0.575229	0.40747	0.284318	0.521756	0.863343	0.618747	0.972058
WSM	Samoa	Southeast Asia, East Asia, and Oceania	Oceania	1990	0.614119	0.530613	0.694628	0.589466	0.501795	0.671344	0.960118	0.864527	0.995483
SLB	Solomon Islands	Southeast Asia, East Asia, and Oceania	Oceania	1990	0.392771	0.305997	0.489567	0.379583	0.292119	0.473849	0.966533	0.889718	0.996445
TON	Tonga	Southeast Asia, East Asia, and Oceania	Oceania	1990	0.777512	0.694797	0.851039	0.756278	0.672667	0.826057	0.973383	0.873463	0.999268
VUT	Vanuatu	Southeast Asia, East Asia, and Oceania	Oceania	1990	0.628512	0.52436	0.722345	0.603389	0.492364	0.701707	0.960098	0.864961	0.995754
ARM	Armenia	Central Asia	Central Asia	1990	0.246245	0.139875	0.398483	0.238055	0.13619	0.386615	0.967461	0.866872	0.998534
AZE	Azerbaijan	Central Asia	Central Asia	1990	0.29875	0.152545	0.498648	0.28193	0.141591	0.47387	0.94455	0.798497	0.998658
GEO	Georgia	Central Asia	Central Asia	1990	0.222214	0.115604	0.385693	0.217415	0.113591	0.377176	0.978372	0.918509	0.998864
KAZ	Kazakhstan	Central Asia	Central Asia	1990	0.453021	0.364144	0.545636	0.438997	0.353362	0.527181	0.970139	0.854914	0.999272
KGZ	Kyrgyzstan	Central Asia	Central Asia	1990	0.501011	0.417669	0.585455	0.487874	0.404004	0.570443	0.973995	0.896927	0.998404
MNG	Mongolia	Central Asia	Central Asia	1990	0.64546	0.573406	0.71394	0.608361	0.519604	0.683141	0.942494	0.845773	0.986441
TJK	Tajikistan	Central Asia	Central Asia	1990	0.460414	0.366251	0.559828	0.451314	0.359508	0.548355	0.980512	0.91708	0.999015
TKM	Turkmenistan	Central Asia	Central Asia	1990	0.570062	0.476206	0.652896	0.554544	0.450672	0.643508	0.972714	0.872891	0.999303
UZB	Uzbekistan	Central Asia	Central Asia	1990	0.500235	0.420962	0.576909	0.485113	0.403599	0.561653	0.970226	0.880286	0.998048
BRN	Brunei	Southeast Asia, East Asia, and Oceania	Southeast Asia	1990	0.849467	0.774235	0.904174	0.578917	0.320941	0.757154	0.681711	0.376235	0.886522
JPN	Japan	Southeast Asia, East Asia, and Oceania	Southeast Asia	1990	0.834828	0.770056	0.888147	0.432844	0.180209	0.654206	0.519065	0.215719	0.78165
KOR	South Korea	Southeast Asia, East Asia, and Oceania	Southeast Asia	1990	0.796154	0.731031	0.853712	0.460116	0.246333	0.668957	0.5779	0.313659	0.840326
SGP	Singapore	Southeast Asia, East Asia, and Oceania	Southeast Asia	1990	0.829444	0.755286	0.894198	0.359162	0.128628	0.610438	0.433272	0.156341	0.737933
ARG	Argentina	Latin America and Caribbean	Tropical Latin America	1990	0.462021	0.338964	0.593723	0.218911	0.122089	0.335474	0.477204	0.261699	0.709929
CHL	Chile	Latin America and Caribbean	Tropical Latin America	1990	0.42183	0.316762	0.527957	0.291056	0.179995	0.395511	0.692378	0.455019	0.874743
URY	Uruguay	Latin America and Caribbean	Tropical Latin America	1990	0.489887	0.36843	0.601731	0.318997	0.185542	0.449253	0.650084	0.437467	0.83958
ATG	Antigua And Barbuda	Latin America and Caribbean	Caribbean	1990	0.484502	0.32884	0.629423	0.348823	0.219016	0.504903	0.718836	0.511128	0.890929
BHS	Bahamas	Latin America and Caribbean	Caribbean	1990	0.551331	0.394018	0.683001	0.404624	0.255209	0.54373	0.734125	0.525288	0.889879
BRB	Barbados	Latin America and Caribbean	Caribbean	1990	0.497772	0.357552	0.651396	0.262881	0.140138	0.438383	0.527784	0.306575	0.764
BLZ	Belize	Latin America and Caribbean	Caribbean	1990	0.460986	0.300326	0.609303	0.21544	0.106193	0.369344	0.468684	0.229076	0.71454
CUB	Cuba	Latin America and Caribbean	Caribbean	1990	0.73111	0.583566	0.842702	0.597904	0.42633	0.742276	0.81762	0.635014	0.959502
DMA	Dominica	Latin America and Caribbean	Caribbean	1990	0.495025	0.353591	0.63978	0.269564	0.109067	0.477207	0.542951	0.231989	0.842251
DOM	Dominican Republic	Latin America and Caribbean	Caribbean	1990	0.491035	0.344207	0.655834	0.26279	0.135902	0.407409	0.532045	0.330983	0.736998
GRD	Grenada	Latin America and Caribbean	Caribbean	1990	0.549491	0.401074	0.6808	0.454938	0.312499	0.591098	0.827856	0.641495	0.96188
GUY	Guyana	Latin America and Caribbean	Caribbean	1990	0.624545	0.492845	0.731786	0.286607	0.139474	0.435552	0.459119	0.235898	0.661752
HTI	Haiti	Latin America and Caribbean	Caribbean	1990	0.219368	0.134015	0.326208	0.0898419	0.0341381	0.169731	0.408523	0.192622	0.639724
JAM	Jamaica	Latin America and Caribbean	Caribbean	1990	0.48758	0.366699	0.604772	0.265238	0.153893	0.387579	0.543458	0.328915	0.720015
LCA	Saint Lucia	Latin America and Caribbean	Caribbean	1990	0.52618	0.36771	0.66766	0.273286	0.129004	0.474167	0.517407	0.263304	0.779666
VCT	Saint Vincent And The Grenadines	Latin America and Caribbean	Caribbean	1990	0.487873	0.365805	0.635371	0.403545	0.278625	0.545186	0.827788	0.648004	0.961212
SUR	Suriname	Latin America and Caribbean	Caribbean	1990	0.643208	0.536139	0.745506	0.292865	0.157333	0.437188	0.456315	0.239764	0.669885
TTO	Trinidad And Tobago	Latin America and Caribbean	Caribbean	1990	0.531208	0.375727	0.678254	0.291854	0.156364	0.428738	0.550073	0.316241	0.749874
BOL	Bolivia	Latin America and Caribbean	Andean Latin America	1990	0.553431	0.36355	0.717339	0.420906	0.263843	0.595881	0.76018	0.588806	0.91078
ECU	Ecuador	Latin America and Caribbean	Andean Latin America	1990	0.794377	0.650507	0.884353	0.401927	0.245765	0.584182	0.50698	0.311008	0.731106
PER	Peru	Latin America and Caribbean	Andean Latin America	1990	0.42648	0.261889	0.641593	0.330955	0.185123	0.515535	0.775406	0.59682	0.925492
COL	Colombia	Latin America and Caribbean	Central Latin America	1990	0.539587	0.442699	0.631513	0.28655	0.167618	0.402714	0.532241	0.32433	0.696612
CRI	Costa Rica	Latin America and Caribbean	Central Latin America	1990	0.710414	0.59146	0.794896	0.334762	0.185675	0.487578	0.471189	0.266783	0.674446
SLV	El Salvador	Latin America and Caribbean	Central Latin America	1990	0.590734	0.465009	0.702158	0.298584	0.184578	0.437674	0.506704	0.311811	0.710914
GTM	Guatemala	Latin America and Caribbean	Central Latin America	1990	0.403749	0.2869	0.545579	0.111906	0.0468683	0.211469	0.276292	0.125557	0.46568
HND	Honduras	Latin America and Caribbean	Central Latin America	1990	0.554237	0.444509	0.660772	0.280243	0.15924	0.421413	0.505219	0.305038	0.726738
MEX	Mexico	Latin America and Caribbean	Central Latin America	1990	0.473442	0.33575	0.623112	0.137655	0.0612275	0.231886	0.292966	0.129214	0.46875
NIC	Nicaragua	Latin America and Caribbean	Central Latin America	1990	0.45754	0.315245	0.646867	0.271402	0.155221	0.41404	0.593337	0.385677	0.788261
PAN	Panama	Latin America and Caribbean	Central Latin America	1990	0.707642	0.619613	0.789762	0.383337	0.224967	0.580365	0.540726	0.326653	0.774767
VEN	Venezuela	Latin America and Caribbean	Central Latin America	1990	0.559285	0.407	0.718688	0.373564	0.223404	0.542874	0.667114	0.453906	0.836397
BRA	Brazil	Latin America and Caribbean	Tropical Latin America	1990	0.401218	0.293906	0.519229	0.271686	0.163324	0.369375	0.679061	0.453934	0.858496
PRY	Paraguay	Latin America and Caribbean	Tropical Latin America	1990	0.588027	0.493807	0.68244	0.279749	0.176198	0.398371	0.475659	0.311927	0.675382
DZA	Algeria	North Africa and Middle East	North Africa and Middle East	1990	0.387153	0.297466	0.479209	0.315798	0.225232	0.416245	0.815478	0.645086	0.924254
BHR	Bahrain	North Africa and Middle East	North Africa and Middle East	1990	0.762849	0.684244	0.826691	0.564962	0.402226	0.70723	0.740599	0.534658	0.891987
EGY	Egypt	North Africa and Middle East	North Africa and Middle East	1990	0.539808	0.457923	0.610243	0.171738	0.0703931	0.299453	0.317253	0.140687	0.537155
IRN	Iran	North Africa and Middle East	North Africa and Middle East	1990	0.340037	0.25678	0.444586	0.232392	0.145829	0.338838	0.682131	0.489869	0.864142
IRQ	Iraq	North Africa and Middle East	North Africa and Middle East	1990	0.53915	0.446578	0.640358	0.334165	0.206843	0.488028	0.620257	0.390052	0.826924
JOR	Jordan	North Africa and Middle East	North Africa and Middle East	1990	0.7015	0.625236	0.781829	0.486265	0.349029	0.615804	0.693088	0.497533	0.858168
KWT	Kuwait	North Africa and Middle East	North Africa and Middle East	1990	0.764071	0.689236	0.829168	0.568063	0.397097	0.680347	0.743497	0.519941	0.885063
LBN	Lebanon	North Africa and Middle East	North Africa and Middle East	1990	0.536742	0.427237	0.646174	0.429218	0.293631	0.552109	0.799504	0.602395	0.918221
LBY	Libya	North Africa and Middle East	North Africa and Middle East	1990	0.373848	0.254504	0.494844	0.313113	0.20565	0.423408	0.837109	0.699883	0.926788
MAR	Morocco	North Africa and Middle East	North Africa and Middle East	1990	0.402888	0.302079	0.500634	0.174883	0.0929833	0.277564	0.432191	0.246286	0.644248
PSE	Palestine	North Africa and Middle East	North Africa and Middle East	1990	0.551597	0.441641	0.674864	0.416954	0.293389	0.554641	0.755837	0.569886	0.905893
OMN	Oman	North Africa and Middle East	North Africa and Middle East	1990	0.736109	0.653571	0.81762	0.540326	0.377579	0.688234	0.733661	0.521035	0.896445
QAT	Qatar	North Africa and Middle East	North Africa and Middle East	1990	0.602967	0.481345	0.715399	0.44921	0.304409	0.584899	0.743182	0.539604	0.880899
SAU	Saudi Arabia	North Africa and Middle East	North Africa and Middle East	1990	0.552298	0.446319	0.658057	0.463282	0.339689	0.572219	0.838922	0.671297	0.942533
SYR	Syria	North Africa and Middle East	North Africa and Middle East	1990	0.593327	0.49508	0.680042	0.268427	0.135493	0.413309	0.453552	0.238351	0.699729
TUN	Tunisia	North Africa and Middle East	North Africa and Middle East	1990	0.500549	0.386443	0.614317	0.313	0.197536	0.420518	0.626361	0.443536	0.791149
TUR	Turkey	North Africa and Middle East	North Africa and Middle East	1990	0.317759	0.236691	0.409763	0.229155	0.161567	0.293598	0.723526	0.540368	0.841703
ARE	United Arab Emirates	North Africa and Middle East	North Africa and Middle East	1990	0.785377	0.683122	0.855246	0.603553	0.382825	0.752447	0.768048	0.504616	0.933171
YEM	Yemen	North Africa and Middle East	North Africa and Middle East	1990	0.426462	0.334624	0.511653	0.251993	0.167348	0.350515	0.591186	0.424874	0.772403
AFG	Afghanistan	North Africa and Middle East	North Africa and Middle East	1990	0.372341	0.2845	0.469223	0.280163	0.172486	0.390313	0.753866	0.481625	0.93842
BGD	Bangladesh	South Asia	South Asia	1990	0.342454	0.229905	0.452742	0.068609	0.0266871	0.140158	0.199171	0.0881422	0.360782
BTN	Bhutan	South Asia	South Asia	1990	0.631082	0.481001	0.755878	0.274133	0.0640151	0.542821	0.436671	0.10222	0.849709
IND	India	South Asia	South Asia	1990	0.718568	0.621701	0.809538	0.199869	0.0888164	0.375805	0.278589	0.123316	0.514128
NPL	Nepal	South Asia	South Asia	1990	0.43659	0.327082	0.55738	0.206	0.095485	0.354204	0.470046	0.232933	0.714831
PAK	Pakistan	South Asia	South Asia	1990	0.736246	0.63085	0.820077	0.201367	0.0812877	0.370447	0.273465	0.104045	0.491224
AGO	Angola	Sub-Saharan Africa	Central Sub-Saharan Africa	1990	0.545801	0.385894	0.678146	0.470166	0.312286	0.606231	0.861475	0.690928	0.969205
CAF	Central African Republic	Sub-Saharan Africa	Central Sub-Saharan Africa	1990	0.502548	0.364798	0.63523	0.369489	0.217476	0.518951	0.735449	0.48426	0.908947
COG	Republic Of Congo	Sub-Saharan Africa	Central Sub-Saharan Africa	1990	0.593294	0.464057	0.717652	0.374751	0.232529	0.559043	0.631541	0.402809	0.833437
COD	Democratic Republic Of The Congo	Sub-Saharan Africa	Central Sub-Saharan Africa	1990	0.605417	0.479332	0.728235	0.313259	0.167881	0.487826	0.517545	0.289184	0.76578
GNQ	Equatorial Guinea	Sub-Saharan Africa	Central Sub-Saharan Africa	1990	0.597942	0.456895	0.723064	0.362422	0.186988	0.510188	0.6076	0.320953	0.827378
GAB	Gabon	Sub-Saharan Africa	Central Sub-Saharan Africa	1990	0.725813	0.62389	0.832437	0.463743	0.283022	0.628408	0.639615	0.389564	0.83468
BDI	Burundi	Sub-Saharan Africa	Eastern Sub-Saharan Africa	1990	0.484654	0.393788	0.587932	0.34792	0.216441	0.472777	0.71857	0.447661	0.911835
COM	Comoros	Sub-Saharan Africa	Eastern Sub-Saharan Africa	1990	0.384097	0.291006	0.487713	0.341197	0.247241	0.438957	0.888696	0.740814	0.981526
DJI	Djibouti	Sub-Saharan Africa	Eastern Sub-Saharan Africa	1990	0.821634	0.761685	0.874868	0.499816	0.244042	0.731527	0.608123	0.299403	0.873108
ERI	Eritrea	Sub-Saharan Africa	Eastern Sub-Saharan Africa	1990	0.357105	0.270222	0.443807	0.297966	0.209887	0.383041	0.835756	0.632717	0.959088
ETH	Ethiopia	Sub-Saharan Africa	Eastern Sub-Saharan Africa	1990	0.19078	0.132222	0.262175	0.150774	0.0886873	0.22769	0.790459	0.539363	0.951565
KEN	Kenya	Sub-Saharan Africa	Eastern Sub-Saharan Africa	1990	0.674824	0.60119	0.751718	0.314805	0.192535	0.449887	0.466842	0.27918	0.650596
MDG	Madagascar	Sub-Saharan Africa	Eastern Sub-Saharan Africa	1990	0.488268	0.413974	0.558233	0.387175	0.2892	0.467086	0.793703	0.618494	0.919757
MWI	Malawi	Sub-Saharan Africa	Eastern Sub-Saharan Africa	1990	0.651004	0.560705	0.726787	0.3857	0.247431	0.516133	0.592214	0.388162	0.777932
MUS	Mauritius	Southeast Asia, East Asia, and Oceania	Southeast Asia	1990	0.737021	0.652385	0.803467	0.436819	0.240799	0.62959	0.592842	0.327359	0.832108
MOZ	Mozambique	Sub-Saharan Africa	Eastern Sub-Saharan Africa	1990	0.4178	0.318658	0.531648	0.394134	0.299036	0.508835	0.943577	0.862224	0.989269
RWA	Rwanda	Sub-Saharan Africa	Eastern Sub-Saharan Africa	1990	0.349381	0.259004	0.432678	0.301376	0.221764	0.387932	0.862123	0.738359	0.947473
SYC	Seychelles	Southeast Asia, East Asia, and Oceania	Southeast Asia	1990	0.815178	0.751167	0.869388	0.691269	0.448558	0.829236	0.847795	0.557217	0.984505
SOM	Somalia	Sub-Saharan Africa	Eastern Sub-Saharan Africa	1990	0.275875	0.19536	0.365251	0.141366	0.0751295	0.224435	0.514735	0.277869	0.750225
TZA	Tanzania	Sub-Saharan Africa	Eastern Sub-Saharan Africa	1990	0.651021	0.565284	0.742135	0.54335	0.420615	0.672472	0.834298	0.660645	0.950178
UGA	Uganda	Sub-Saharan Africa	Eastern Sub-Saharan Africa	1990	0.81816	0.762372	0.858512	0.218187	0.0966598	0.381551	0.267004	0.119571	0.471802
ZMB	Zambia	Sub-Saharan Africa	Eastern Sub-Saharan Africa	1990	0.604536	0.528147	0.681818	0.46379	0.32402	0.565849	0.767371	0.582522	0.889861
BWA	Botswana	Sub-Saharan Africa	Southern Sub-Saharan Africa	1990	0.583076	0.507142	0.650718	0.479893	0.34175	0.57883	0.823885	0.58796	0.957006
LSO	Lesotho	Sub-Saharan Africa	Southern Sub-Saharan Africa	1990	0.443633	0.351052	0.532168	0.280436	0.161087	0.416551	0.630736	0.380197	0.868012
NAM	Namibia	Sub-Saharan Africa	Southern Sub-Saharan Africa	1990	0.60072	0.526385	0.685709	0.529683	0.419113	0.626719	0.881646	0.718986	0.978403
ZAF	South Africa	Sub-Saharan Africa	Southern Sub-Saharan Africa	1990	0.672623	0.604784	0.734118	0.497751	0.326011	0.644634	0.740062	0.484742	0.926504
SWZ	Eswatini	Sub-Saharan Africa	Southern Sub-Saharan Africa	1990	0.612314	0.540026	0.680556	0.482295	0.343536	0.593025	0.787859	0.572044	0.945558
ZWE	Zimbabwe	Sub-Saharan Africa	Southern Sub-Saharan Africa	1990	0.55353	0.457161	0.654289	0.369405	0.249171	0.494476	0.667762	0.456194	0.851627
BEN	Benin	Sub-Saharan Africa	Western Sub-Saharan Africa	1990	0.304067	0.193311	0.427038	0.214784	0.120875	0.331433	0.705958	0.473669	0.919178
BFA	Burkina Faso	Sub-Saharan Africa	Western Sub-Saharan Africa	1990	0.269242	0.202904	0.353772	0.253421	0.188166	0.337076	0.94186	0.801733	0.997565
CMR	Cameroon	Sub-Saharan Africa	Western Sub-Saharan Africa	1990	0.419638	0.351525	0.493753	0.278197	0.174701	0.375611	0.663332	0.44104	0.853745
CPV	Cape Verde	Sub-Saharan Africa	Western Sub-Saharan Africa	1990	0.646104	0.57694	0.718791	0.60343	0.514665	0.687206	0.933836	0.831402	0.986289
TCD	Chad	Sub-Saharan Africa	Western Sub-Saharan Africa	1990	0.218807	0.131929	0.312832	0.0265282	0.0051306	0.0733583	0.12118	0.0238473	0.329995
CIV	Cote d'Ivoire	Sub-Saharan Africa	Western Sub-Saharan Africa	1990	0.40156	0.312557	0.486807	0.309272	0.21938	0.402377	0.771463	0.573556	0.919301
GMB	Gambia	Sub-Saharan Africa	Western Sub-Saharan Africa	1990	0.62802	0.550401	0.699679	0.524677	0.400636	0.628157	0.835775	0.64486	0.961742
GHA	Ghana	Sub-Saharan Africa	Western Sub-Saharan Africa	1990	0.657285	0.590627	0.709619	0.439626	0.252695	0.57549	0.668278	0.40884	0.866538
GIN	Guinea	Sub-Saharan Africa	Western Sub-Saharan Africa	1990	0.309336	0.230527	0.3817	0.241845	0.158847	0.325982	0.78231	0.567215	0.952894
GNB	Guinea-Bissau	Sub-Saharan Africa	Western Sub-Saharan Africa	1990	0.339442	0.256172	0.433631	0.314113	0.232706	0.409608	0.925751	0.802521	0.988927
LBR	Liberia	Sub-Saharan Africa	Western Sub-Saharan Africa	1990	0.578801	0.474283	0.679815	0.379803	0.229187	0.526542	0.656192	0.409694	0.853072
MLI	Mali	Sub-Saharan Africa	Western Sub-Saharan Africa	1990	0.186101	0.12705	0.250722	0.145055	0.0872496	0.20313	0.780785	0.567211	0.940191
MRT	Mauritania	Sub-Saharan Africa	Western Sub-Saharan Africa	1990	0.186779	0.13475	0.250576	0.162225	0.113724	0.224667	0.869533	0.69731	0.971632
NER	Niger	Sub-Saharan Africa	Western Sub-Saharan Africa	1990	0.283994	0.214751	0.353314	0.112771	0.0400254	0.228529	0.397911	0.139242	0.756741
NGA	Nigeria	Sub-Saharan Africa	Western Sub-Saharan Africa	1990	0.498325	0.352472	0.631192	0.289755	0.143749	0.434231	0.581568	0.314958	0.82098
STP	Sao Tome And Principe	Sub-Saharan Africa	Western Sub-Saharan Africa	1990	0.498592	0.369834	0.631197	0.228823	0.0479532	0.450216	0.460095	0.0985171	0.868918
SEN	Senegal	Sub-Saharan Africa	Western Sub-Saharan Africa	1990	0.323059	0.260551	0.38635	0.277502	0.21057	0.346484	0.859286	0.697215	0.96549
SLE	Sierra Leone	Sub-Saharan Africa	Western Sub-Saharan Africa	1990	0.316022	0.227366	0.416007	0.109951	0.0216958	0.236354	0.346943	0.0724811	0.677809
TGO	Togo	Sub-Saharan Africa	Western Sub-Saharan Africa	1990	0.241858	0.163593	0.327661	0.17967	0.108344	0.26033	0.742478	0.543727	0.88316
COK	Cook Islands	Southeast Asia, East Asia, and Oceania	Oceania	1990	0.67893	0.593403	0.750574	0.665418	0.568087	0.744566	0.979965	0.898626	0.999585
GUF	French Guiana	Latin America and Caribbean	Caribbean	1990	0.639127	0.528941	0.732787	0.293288	0.158426	0.429591	0.459133	0.254696	0.663456
MYT	Mayotte	Sub-Saharan Africa	Eastern Sub-Saharan Africa	1990	0.386242	0.28788	0.493104	0.341885	0.248086	0.448182	0.885981	0.73989	0.980985
NRU	Nauru	Southeast Asia, East Asia, and Oceania	Oceania	1990	0.695731	0.603525	0.764147	0.681508	0.58088	0.756116	0.979501	0.902043	0.999517
NIU	Niue	Southeast Asia, East Asia, and Oceania	Oceania	1990	0.665739	0.598109	0.729887	0.65091	0.564618	0.721621	0.977546	0.897044	0.999411
PLW	Palau	Southeast Asia, East Asia, and Oceania	Oceania	1990	0.677347	0.608178	0.746767	0.661309	0.573101	0.735902	0.976278	0.882047	0.999429
KNA	Saint Kitts And Nevis	Latin America and Caribbean	Caribbean	1990	0.525168	0.371688	0.67894	0.425858	0.279261	0.574222	0.81013	0.642815	0.957511
TKL	Tokelau	Southeast Asia, East Asia, and Oceania	Oceania	1990	0.653264	0.583072	0.716177	0.635839	0.544566	0.709212	0.973206	0.868675	0.999283
TUV	Tuvalu	Southeast Asia, East Asia, and Oceania	Oceania	1990	0.570035	0.484464	0.649502	0.550894	0.450476	0.639271	0.966594	0.838747	0.999159
SSD	South Sudan	Sub-Saharan Africa	Eastern Sub-Saharan Africa	1990	0.238743	0.1722	0.324463	0.191124	0.11469	0.281377	0.799538	0.543026	0.962854
SDN	Sudan	North Africa and Middle East	North Africa and Middle East	1990	0.451994	0.340011	0.579438	0.259144	0.15157	0.37651	0.574618	0.35458	0.773569
CHN	China	Southeast Asia, East Asia, and Oceania	Southeast Asia	1991	0.730443	0.65599	0.805416	0.339799	0.186514	0.512417	0.465195	0.258299	0.692811
PRK	North Korea	Southeast Asia, East Asia, and Oceania	Southeast Asia	1991	0.629315	0.527314	0.713307	0.45751	0.296696	0.598141	0.726921	0.495168	0.898411
TWN	Taiwan	Southeast Asia, East Asia, and Oceania	Southeast Asia	1991	0.825214	0.771541	0.871718	0.382653	0.161791	0.607586	0.46382	0.196638	0.730267
KHM	Cambodia	Southeast Asia, East Asia, and Oceania	Southeast Asia	1991	0.744416	0.661384	0.816327	0.231635	0.120176	0.414533	0.310712	0.164741	0.549108
IDN	Indonesia	Southeast Asia, East Asia, and Oceania	Southeast Asia	1991	0.84809	0.791382	0.887062	0.362483	0.220773	0.519304	0.426996	0.26047	0.60975
LAO	Laos	Southeast Asia, East Asia, and Oceania	Southeast Asia	1991	0.545582	0.440962	0.647071	0.35735	0.239297	0.473206	0.655992	0.460718	0.839644
MYS	Malaysia	Southeast Asia, East Asia, and Oceania	Southeast Asia	1991	0.798465	0.720791	0.860249	0.554833	0.367669	0.703653	0.694992	0.46668	0.870434
MDV	Maldives	Southeast Asia, East Asia, and Oceania	Southeast Asia	1991	0.803207	0.723208	0.866084	0.687814	0.545287	0.804453	0.856707	0.679705	0.97018
MMR	Myanmar	Southeast Asia, East Asia, and Oceania	Southeast Asia	1991	0.537586	0.414401	0.663513	0.324583	0.199394	0.467187	0.60468	0.388674	0.823597
PHL	Philippines	Southeast Asia, East Asia, and Oceania	Southeast Asia	1991	0.49976	0.40691	0.586015	0.301995	0.203342	0.425971	0.605685	0.412979	0.816411
LKA	Sri Lanka	Southeast Asia, East Asia, and Oceania	Southeast Asia	1991	0.730661	0.65582	0.799856	0.452162	0.28269	0.618688	0.618937	0.387065	0.826744
THA	Thailand	Southeast Asia, East Asia, and Oceania	Southeast Asia	1991	0.712371	0.619546	0.798984	0.522944	0.373417	0.642995	0.734919	0.526096	0.890079
TLS	East Timor	Southeast Asia, East Asia, and Oceania	Southeast Asia	1991	0.75367	0.663883	0.83237	0.669586	0.560731	0.763632	0.889011	0.759955	0.977738
VNM	Vietnam	Southeast Asia, East Asia, and Oceania	Southeast Asia	1991	0.729578	0.644524	0.809159	0.359684	0.194909	0.54314	0.493339	0.267831	0.737708
FJI	Fiji	Southeast Asia, East Asia, and Oceania	Oceania	1991	0.798592	0.722549	0.864431	0.769806	0.678442	0.841304	0.964308	0.858089	0.996889
KIR	Kiribati	Southeast Asia, East Asia, and Oceania	Oceania	1991	0.752607	0.68681	0.819695	0.733927	0.651762	0.805573	0.975335	0.883329	0.999186
MHL	Marshall Islands	Southeast Asia, East Asia, and Oceania	Oceania	1991	0.61797	0.526062	0.703049	0.610458	0.517892	0.696687	0.987846	0.951651	0.999034
FSM	Micronesia	Southeast Asia, East Asia, and Oceania	Oceania	1991	0.614644	0.514777	0.701024	0.578734	0.459167	0.672101	0.941473	0.807268	0.993767
PNG	Papua New Guinea	Southeast Asia, East Asia, and Oceania	Oceania	1991	0.45298	0.364948	0.532544	0.393202	0.279641	0.487605	0.868061	0.625058	0.969584
WSM	Samoa	Southeast Asia, East Asia, and Oceania	Oceania	1991	0.6098	0.517797	0.699443	0.583847	0.488556	0.67334	0.957763	0.858683	0.993936
SLB	Solomon Islands	Southeast Asia, East Asia, and Oceania	Oceania	1991	0.399327	0.314727	0.498346	0.386968	0.300507	0.486868	0.968793	0.895059	0.996439
TON	Tonga	Southeast Asia, East Asia, and Oceania	Oceania	1991	0.771259	0.681337	0.841628	0.751006	0.659349	0.817359	0.974333	0.882953	0.999357
VUT	Vanuatu	Southeast Asia, East Asia, and Oceania	Oceania	1991	0.631644	0.530217	0.728327	0.60835	0.504309	0.706609	0.963054	0.895452	0.994773
ARM	Armenia	Central Asia	Central Asia	1991	0.245379	0.154305	0.373552	0.237514	0.15065	0.361169	0.969079	0.876928	0.998596
AZE	Azerbaijan	Central Asia	Central Asia	1991	0.298833	0.153413	0.504482	0.281809	0.143707	0.482683	0.943236	0.804789	0.998442
GEO	Georgia	Central Asia	Central Asia	1991	0.222359	0.115999	0.391837	0.217139	0.113296	0.385615	0.976142	0.907863	0.998777
KAZ	Kazakhstan	Central Asia	Central Asia	1991	0.459536	0.35919	0.55513	0.444689	0.351053	0.535518	0.969007	0.852909	0.999216
KGZ	Kyrgyzstan	Central Asia	Central Asia	1991	0.502196	0.418263	0.575008	0.488669	0.408773	0.557723	0.973494	0.895419	0.998135
MNG	Mongolia	Central Asia	Central Asia	1991	0.635555	0.566002	0.699955	0.596313	0.518299	0.669163	0.938385	0.851305	0.984217
TJK	Tajikistan	Central Asia	Central Asia	1991	0.456801	0.365037	0.560859	0.446946	0.357504	0.550184	0.978662	0.908169	0.998944
TKM	Turkmenistan	Central Asia	Central Asia	1991	0.572503	0.477877	0.653775	0.55495	0.445325	0.642474	0.969148	0.856348	0.999226
UZB	Uzbekistan	Central Asia	Central Asia	1991	0.488448	0.41803	0.558981	0.473387	0.405817	0.543324	0.969702	0.884117	0.997935
BRN	Brunei	Southeast Asia, East Asia, and Oceania	Southeast Asia	1991	0.847847	0.783248	0.906617	0.564609	0.361542	0.738221	0.666891	0.422822	0.87479
JPN	Japan	Southeast Asia, East Asia, and Oceania	Southeast Asia	1991	0.840661	0.775293	0.894664	0.408979	0.191216	0.658444	0.486354	0.226771	0.763331
KOR	South Korea	Southeast Asia, East Asia, and Oceania	Southeast Asia	1991	0.805259	0.739362	0.859387	0.467697	0.234602	0.663471	0.580892	0.293465	0.823481
SGP	Singapore	Southeast Asia, East Asia, and Oceania	Southeast Asia	1991	0.832583	0.767567	0.888014	0.364193	0.156734	0.610806	0.437875	0.189712	0.735686
ARG	Argentina	Latin America and Caribbean	Tropical Latin America	1991	0.485205	0.360222	0.595267	0.252749	0.153582	0.384818	0.520785	0.325972	0.715864
CHL	Chile	Latin America and Caribbean	Tropical Latin America	1991	0.447738	0.353331	0.552805	0.313512	0.212808	0.414588	0.700986	0.500859	0.860535
URY	Uruguay	Latin America and Caribbean	Tropical Latin America	1991	0.498955	0.398063	0.601621	0.340469	0.221791	0.447287	0.685081	0.451813	0.864538
ATG	Antigua And Barbuda	Latin America and Caribbean	Caribbean	1991	0.512382	0.357818	0.651799	0.360839	0.221996	0.496466	0.704495	0.491341	0.884285
BHS	Bahamas	Latin America and Caribbean	Caribbean	1991	0.555653	0.415144	0.691817	0.405345	0.260299	0.551425	0.729784	0.511992	0.889944
BRB	Barbados	Latin America and Caribbean	Caribbean	1991	0.529519	0.390811	0.660744	0.262045	0.142084	0.385558	0.497361	0.287189	0.716221
BLZ	Belize	Latin America and Caribbean	Caribbean	1991	0.48008	0.342839	0.613375	0.229009	0.117825	0.352117	0.478012	0.269799	0.690721
CUB	Cuba	Latin America and Caribbean	Caribbean	1991	0.74877	0.640531	0.847474	0.597996	0.435171	0.74302	0.799163	0.594312	0.955758
DMA	Dominica	Latin America and Caribbean	Caribbean	1991	0.513326	0.377755	0.655397	0.287935	0.126184	0.478924	0.560247	0.25328	0.833882
DOM	Dominican Republic	Latin America and Caribbean	Caribbean	1991	0.498701	0.36557	0.626724	0.268118	0.164396	0.395181	0.53813	0.343473	0.721767
GRD	Grenada	Latin America and Caribbean	Caribbean	1991	0.547848	0.406031	0.664828	0.460599	0.329379	0.596548	0.840527	0.662116	0.965258
GUY	Guyana	Latin America and Caribbean	Caribbean	1991	0.61787	0.508475	0.726982	0.305188	0.178951	0.457465	0.495907	0.286108	0.727576
HTI	Haiti	Latin America and Caribbean	Caribbean	1991	0.235321	0.156255	0.345325	0.090993	0.0399011	0.163461	0.385771	0.183697	0.624285
JAM	Jamaica	Latin America and Caribbean	Caribbean	1991	0.518652	0.37908	0.648126	0.281348	0.152982	0.410534	0.541022	0.34812	0.727862
LCA	Saint Lucia	Latin America and Caribbean	Caribbean	1991	0.53878	0.390688	0.679587	0.287826	0.147986	0.449335	0.535682	0.281817	0.78144
VCT	Saint Vincent And The Grenadines	Latin America and Caribbean	Caribbean	1991	0.508276	0.34599	0.647576	0.423982	0.273186	0.568152	0.834159	0.668692	0.966
SUR	Suriname	Latin America and Caribbean	Caribbean	1991	0.640806	0.530292	0.751794	0.295553	0.164263	0.4546	0.462956	0.252646	0.683665
TTO	Trinidad And Tobago	Latin America and Caribbean	Caribbean	1991	0.542076	0.382204	0.688671	0.2848	0.163711	0.416413	0.526871	0.324248	0.713354
BOL	Bolivia	Latin America and Caribbean	Andean Latin America	1991	0.557661	0.407016	0.727569	0.423038	0.278463	0.594843	0.757757	0.57315	0.910066
ECU	Ecuador	Latin America and Caribbean	Andean Latin America	1991	0.791831	0.653945	0.889878	0.404177	0.237936	0.573047	0.51108	0.306032	0.700719
PER	Peru	Latin America and Caribbean	Andean Latin America	1991	0.448001	0.263367	0.631166	0.344138	0.191792	0.519243	0.767711	0.617639	0.907054
COL	Colombia	Latin America and Caribbean	Central Latin America	1991	0.532621	0.442755	0.622032	0.284898	0.186943	0.387872	0.536467	0.352988	0.71477
CRI	Costa Rica	Latin America and Caribbean	Central Latin America	1991	0.69748	0.563425	0.772602	0.346206	0.189109	0.492027	0.497455	0.268669	0.723363
SLV	El Salvador	Latin America and Caribbean	Central Latin America	1991	0.598413	0.461149	0.701674	0.318698	0.190946	0.447205	0.532187	0.348535	0.711719
GTM	Guatemala	Latin America and Caribbean	Central Latin America	1991	0.428782	0.308401	0.576247	0.131797	0.0657369	0.245866	0.307112	0.165784	0.522177
HND	Honduras	Latin America and Caribbean	Central Latin America	1991	0.553885	0.437526	0.673402	0.291982	0.178368	0.438784	0.528241	0.329097	0.756132
MEX	Mexico	Latin America and Caribbean	Central Latin America	1991	0.487618	0.341141	0.629766	0.147283	0.0717356	0.252211	0.303298	0.149073	0.49224
NIC	Nicaragua	Latin America and Caribbean	Central Latin America	1991	0.462605	0.314415	0.609655	0.270691	0.157558	0.399802	0.58558	0.401896	0.75909
PAN	Panama	Latin America and Caribbean	Central Latin America	1991	0.715149	0.62173	0.800765	0.406477	0.243844	0.574838	0.567811	0.350785	0.778517
VEN	Venezuela	Latin America and Caribbean	Central Latin America	1991	0.57109	0.417673	0.722703	0.384954	0.24774	0.520861	0.675724	0.464448	0.858564
BRA	Brazil	Latin America and Caribbean	Tropical Latin America	1991	0.428713	0.330483	0.51913	0.303234	0.207365	0.396702	0.708744	0.514517	0.874897
PRY	Paraguay	Latin America and Caribbean	Tropical Latin America	1991	0.593403	0.488807	0.673111	0.289008	0.178672	0.421885	0.486076	0.309219	0.672215
DZA	Algeria	North Africa and Middle East	North Africa and Middle East	1991	0.383873	0.300215	0.487801	0.31196	0.230503	0.4136	0.81211	0.661024	0.907406
BHR	Bahrain	North Africa and Middle East	North Africa and Middle East	1991	0.758369	0.676961	0.829231	0.553864	0.403253	0.696331	0.730204	0.540815	0.899404
EGY	Egypt	North Africa and Middle East	North Africa and Middle East	1991	0.535005	0.446931	0.622559	0.16501	0.0811513	0.280277	0.308504	0.149215	0.495389
IRN	Iran	North Africa and Middle East	North Africa and Middle East	1991	0.340994	0.255599	0.435046	0.235174	0.14831	0.336064	0.689566	0.467287	0.863018
IRQ	Iraq	North Africa and Middle East	North Africa and Middle East	1991	0.527664	0.421362	0.634703	0.324007	0.185236	0.466005	0.612451	0.377003	0.810521
JOR	Jordan	North Africa and Middle East	North Africa and Middle East	1991	0.707848	0.6357	0.787451	0.493919	0.348262	0.616553	0.698113	0.495804	0.851545
KWT	Kuwait	North Africa and Middle East	North Africa and Middle East	1991	0.767119	0.688243	0.838461	0.565465	0.421931	0.684936	0.736903	0.559847	0.871655
LBN	Lebanon	North Africa and Middle East	North Africa and Middle East	1991	0.557467	0.452542	0.65427	0.438569	0.320832	0.562624	0.786174	0.614246	0.908476
LBY	Libya	North Africa and Middle East	North Africa and Middle East	1991	0.385494	0.291198	0.49721	0.325263	0.229425	0.431865	0.84331	0.676554	0.930906
MAR	Morocco	North Africa and Middle East	North Africa and Middle East	1991	0.407095	0.307364	0.499808	0.165909	0.0851637	0.268982	0.407895	0.226606	0.591661
PSE	Palestine	North Africa and Middle East	North Africa and Middle East	1991	0.55795	0.41457	0.673858	0.420962	0.29176	0.555915	0.754745	0.569606	0.896181
OMN	Oman	North Africa and Middle East	North Africa and Middle East	1991	0.737778	0.654031	0.810586	0.548271	0.380098	0.680146	0.743219	0.518782	0.892572
QAT	Qatar	North Africa and Middle East	North Africa and Middle East	1991	0.591837	0.470171	0.690233	0.423056	0.309947	0.548963	0.715893	0.529763	0.866907
SAU	Saudi Arabia	North Africa and Middle East	North Africa and Middle East	1991	0.550156	0.44511	0.652289	0.455682	0.323414	0.578486	0.826841	0.645111	0.937948
SYR	Syria	North Africa and Middle East	North Africa and Middle East	1991	0.588731	0.501046	0.668943	0.259258	0.144088	0.401678	0.440311	0.248811	0.66739
TUN	Tunisia	North Africa and Middle East	North Africa and Middle East	1991	0.517999	0.418086	0.624045	0.331503	0.204544	0.441799	0.639492	0.414098	0.79598
TUR	Turkey	North Africa and Middle East	North Africa and Middle East	1991	0.314415	0.241112	0.413007	0.230035	0.158278	0.308191	0.733563	0.537633	0.879418
ARE	United Arab Emirates	North Africa and Middle East	North Africa and Middle East	1991	0.781612	0.704271	0.853775	0.599713	0.418709	0.732817	0.767159	0.544971	0.915935
YEM	Yemen	North Africa and Middle East	North Africa and Middle East	1991	0.419384	0.332866	0.530835	0.246027	0.153029	0.3369	0.587878	0.389353	0.762976
AFG	Afghanistan	North Africa and Middle East	North Africa and Middle East	1991	0.373418	0.267726	0.474676	0.281353	0.169144	0.400179	0.751225	0.519321	0.933143
BGD	Bangladesh	South Asia	South Asia	1991	0.346637	0.247166	0.441997	0.0654039	0.0277999	0.120172	0.19022	0.0869268	0.337656
BTN	Bhutan	South Asia	South Asia	1991	0.610917	0.457439	0.746955	0.250291	0.0721942	0.512143	0.408808	0.125824	0.80543
IND	India	South Asia	South Asia	1991	0.715	0.630408	0.823042	0.186003	0.0825457	0.359142	0.260564	0.115779	0.506461
NPL	Nepal	South Asia	South Asia	1991	0.442835	0.300803	0.557889	0.185031	0.0772672	0.333714	0.41944	0.177519	0.68851
PAK	Pakistan	South Asia	South Asia	1991	0.739716	0.638076	0.823994	0.183421	0.0759113	0.342192	0.248361	0.105743	0.462404
AGO	Angola	Sub-Saharan Africa	Central Sub-Saharan Africa	1991	0.554912	0.411427	0.686398	0.47345	0.324313	0.618001	0.853771	0.667854	0.969127
CAF	Central African Republic	Sub-Saharan Africa	Central Sub-Saharan Africa	1991	0.499718	0.356802	0.655248	0.371519	0.208512	0.525691	0.742771	0.476395	0.910159
COG	Republic Of Congo	Sub-Saharan Africa	Central Sub-Saharan Africa	1991	0.593063	0.465095	0.708274	0.387009	0.230625	0.518861	0.652895	0.410895	0.839502
COD	Democratic Republic Of The Congo	Sub-Saharan Africa	Central Sub-Saharan Africa	1991	0.601339	0.45976	0.72423	0.309856	0.138802	0.481265	0.511983	0.266256	0.740697
GNQ	Equatorial Guinea	Sub-Saharan Africa	Central Sub-Saharan Africa	1991	0.606039	0.440183	0.741226	0.374654	0.217084	0.531462	0.620447	0.35694	0.824327
GAB	Gabon	Sub-Saharan Africa	Central Sub-Saharan Africa	1991	0.732136	0.629261	0.817784	0.476647	0.297932	0.630129	0.651366	0.425486	0.840706
BDI	Burundi	Sub-Saharan Africa	Eastern Sub-Saharan Africa	1991	0.485255	0.39936	0.566154	0.34231	0.194793	0.456708	0.705295	0.420257	0.903311
COM	Comoros	Sub-Saharan Africa	Eastern Sub-Saharan Africa	1991	0.380874	0.275481	0.473514	0.337569	0.244024	0.428794	0.887213	0.749958	0.975906
DJI	Djibouti	Sub-Saharan Africa	Eastern Sub-Saharan Africa	1991	0.812065	0.755819	0.860887	0.499376	0.266143	0.696299	0.614775	0.330974	0.845519
ERI	Eritrea	Sub-Saharan Africa	Eastern Sub-Saharan Africa	1991	0.350463	0.270834	0.439803	0.295693	0.211522	0.39345	0.843982	0.652885	0.955914
ETH	Ethiopia	Sub-Saharan Africa	Eastern Sub-Saharan Africa	1991	0.188462	0.126012	0.269179	0.14832	0.0858481	0.217503	0.788113	0.538292	0.950958
KEN	Kenya	Sub-Saharan Africa	Eastern Sub-Saharan Africa	1991	0.677673	0.618269	0.742123	0.330319	0.175266	0.462405	0.487015	0.27332	0.674104
MDG	Madagascar	Sub-Saharan Africa	Eastern Sub-Saharan Africa	1991	0.479656	0.398629	0.560131	0.375151	0.282609	0.475454	0.781952	0.62312	0.909186
MWI	Malawi	Sub-Saharan Africa	Eastern Sub-Saharan Africa	1991	0.627482	0.559268	0.702924	0.37778	0.262122	0.493723	0.602143	0.421134	0.780751
MUS	Mauritius	Southeast Asia, East Asia, and Oceania	Southeast Asia	1991	0.738636	0.652873	0.809852	0.425056	0.231221	0.618842	0.574913	0.320067	0.81815
MOZ	Mozambique	Sub-Saharan Africa	Eastern Sub-Saharan Africa	1991	0.424014	0.347697	0.516622	0.397912	0.31716	0.494955	0.938121	0.861971	0.986962
RWA	Rwanda	Sub-Saharan Africa	Eastern Sub-Saharan Africa	1991	0.347848	0.262551	0.42324	0.301737	0.221628	0.378424	0.867758	0.735187	0.953619
SYC	Seychelles	Southeast Asia, East Asia, and Oceania	Southeast Asia	1991	0.820374	0.747828	0.878362	0.689482	0.448183	0.838712	0.840119	0.54805	0.982291
SOM	Somalia	Sub-Saharan Africa	Eastern Sub-Saharan Africa	1991	0.274842	0.197891	0.369263	0.142533	0.072128	0.229567	0.519434	0.274351	0.762493
TZA	Tanzania	Sub-Saharan Africa	Eastern Sub-Saharan Africa	1991	0.650389	0.570199	0.726728	0.529498	0.404454	0.650971	0.814616	0.622766	0.933044
UGA	Uganda	Sub-Saharan Africa	Eastern Sub-Saharan Africa	1991	0.823381	0.783549	0.859748	0.223627	0.110847	0.349123	0.271535	0.13503	0.421869
ZMB	Zambia	Sub-Saharan Africa	Eastern Sub-Saharan Africa	1991	0.605355	0.52487	0.686765	0.4639	0.361991	0.568743	0.766691	0.615933	0.89209
BWA	Botswana	Sub-Saharan Africa	Southern Sub-Saharan Africa	1991	0.579195	0.500818	0.652296	0.479815	0.345318	0.592351	0.828126	0.60494	0.953977
LSO	Lesotho	Sub-Saharan Africa	Southern Sub-Saharan Africa	1991	0.44946	0.364341	0.526515	0.283614	0.144818	0.410184	0.630935	0.339635	0.861638
NAM	Namibia	Sub-Saharan Africa	Southern Sub-Saharan Africa	1991	0.603455	0.518654	0.672647	0.524976	0.417525	0.613839	0.870536	0.701939	0.974246
ZAF	South Africa	Sub-Saharan Africa	Southern Sub-Saharan Africa	1991	0.666255	0.601505	0.73628	0.495537	0.326681	0.63712	0.743458	0.49819	0.918471
SWZ	Eswatini	Sub-Saharan Africa	Southern Sub-Saharan Africa	1991	0.611712	0.530327	0.680076	0.482014	0.33678	0.594926	0.787702	0.568058	0.938605
ZWE	Zimbabwe	Sub-Saharan Africa	Southern Sub-Saharan Africa	1991	0.548856	0.428581	0.655286	0.361479	0.249968	0.477638	0.661178	0.444123	0.843166
BEN	Benin	Sub-Saharan Africa	Western Sub-Saharan Africa	1991	0.319573	0.205543	0.45234	0.221022	0.125636	0.350044	0.692688	0.442616	0.909998
BFA	Burkina Faso	Sub-Saharan Africa	Western Sub-Saharan Africa	1991	0.271959	0.191262	0.357997	0.255829	0.182324	0.334568	0.94214	0.812581	0.997139
CMR	Cameroon	Sub-Saharan Africa	Western Sub-Saharan Africa	1991	0.421204	0.34385	0.50909	0.272968	0.161156	0.376107	0.646279	0.413457	0.821829
CPV	Cape Verde	Sub-Saharan Africa	Western Sub-Saharan Africa	1991	0.639886	0.565197	0.716692	0.597847	0.508196	0.682914	0.93434	0.834192	0.985734
TCD	Chad	Sub-Saharan Africa	Western Sub-Saharan Africa	1991	0.215208	0.136422	0.33209	0.0287141	0.00639608	0.0821146	0.133819	0.029528	0.356575
CIV	Cote d'Ivoire	Sub-Saharan Africa	Western Sub-Saharan Africa	1991	0.401843	0.326607	0.476144	0.310844	0.222803	0.394825	0.774185	0.594115	0.917066
GMB	Gambia	Sub-Saharan Africa	Western Sub-Saharan Africa	1991	0.623203	0.548362	0.697028	0.517108	0.392733	0.617422	0.830178	0.641761	0.955039
GHA	Ghana	Sub-Saharan Africa	Western Sub-Saharan Africa	1991	0.674104	0.603472	0.732488	0.455369	0.319534	0.583789	0.676013	0.475084	0.846861
GIN	Guinea	Sub-Saharan Africa	Western Sub-Saharan Africa	1991	0.319249	0.24463	0.407891	0.250718	0.170308	0.342711	0.786029	0.570482	0.948967
GNB	Guinea-Bissau	Sub-Saharan Africa	Western Sub-Saharan Africa	1991	0.342159	0.259913	0.430957	0.314881	0.237727	0.398269	0.921522	0.795848	0.988586
LBR	Liberia	Sub-Saharan Africa	Western Sub-Saharan Africa	1991	0.592479	0.487326	0.684145	0.389942	0.243508	0.529474	0.659413	0.417529	0.873004
MLI	Mali	Sub-Saharan Africa	Western Sub-Saharan Africa	1991	0.18448	0.133193	0.237774	0.146059	0.0977545	0.192517	0.795072	0.559148	0.946773
MRT	Mauritania	Sub-Saharan Africa	Western Sub-Saharan Africa	1991	0.173242	0.128735	0.22903	0.151522	0.107886	0.202985	0.876111	0.710234	0.976633
NER	Niger	Sub-Saharan Africa	Western Sub-Saharan Africa	1991	0.286583	0.216146	0.365941	0.111626	0.0338679	0.217253	0.389835	0.123583	0.750742
NGA	Nigeria	Sub-Saharan Africa	Western Sub-Saharan Africa	1991	0.507612	0.374605	0.654028	0.294742	0.173521	0.45353	0.580756	0.381707	0.791684
STP	Sao Tome And Principe	Sub-Saharan Africa	Western Sub-Saharan Africa	1991	0.490119	0.369021	0.629513	0.231047	0.0417553	0.465052	0.471276	0.0897289	0.900212
SEN	Senegal	Sub-Saharan Africa	Western Sub-Saharan Africa	1991	0.325212	0.250677	0.393225	0.278534	0.206662	0.351267	0.85672	0.700303	0.963521
SLE	Sierra Leone	Sub-Saharan Africa	Western Sub-Saharan Africa	1991	0.323703	0.232509	0.425046	0.118395	0.0301097	0.246923	0.366253	0.0954445	0.702924
TGO	Togo	Sub-Saharan Africa	Western Sub-Saharan Africa	1991	0.249192	0.17232	0.339138	0.180109	0.111372	0.261341	0.72181	0.532975	0.863941
COK	Cook Islands	Southeast Asia, East Asia, and Oceania	Oceania	1991	0.678145	0.591799	0.750048	0.663226	0.564122	0.740794	0.977939	0.888574	0.999496
GUF	French Guiana	Latin America and Caribbean	Caribbean	1991	0.652315	0.540553	0.755685	0.306609	0.161792	0.455046	0.471983	0.25575	0.697286
MYT	Mayotte	Sub-Saharan Africa	Eastern Sub-Saharan Africa	1991	0.382906	0.295676	0.471267	0.342055	0.26071	0.435538	0.893678	0.76917	0.978749
NRU	Nauru	Southeast Asia, East Asia, and Oceania	Oceania	1991	0.686827	0.603434	0.760258	0.672794	0.575878	0.753353	0.979413	0.899026	0.999549
NIU	Niue	Southeast Asia, East Asia, and Oceania	Oceania	1991	0.666408	0.585823	0.733119	0.650544	0.55298	0.723253	0.976073	0.884726	0.999349
PLW	Palau	Southeast Asia, East Asia, and Oceania	Oceania	1991	0.675838	0.596164	0.741646	0.65874	0.557492	0.730766	0.974519	0.879867	0.999363
KNA	Saint Kitts And Nevis	Latin America and Caribbean	Caribbean	1991	0.557987	0.408967	0.670241	0.452948	0.322965	0.577149	0.812742	0.634368	0.953612
TKL	Tokelau	Southeast Asia, East Asia, and Oceania	Oceania	1991	0.65272	0.578032	0.717731	0.633406	0.538121	0.70887	0.970369	0.854285	0.999126
TUV	Tuvalu	Southeast Asia, East Asia, and Oceania	Oceania	1991	0.570438	0.493205	0.645781	0.552382	0.467048	0.63258	0.968586	0.857039	0.999059
SSD	South Sudan	Sub-Saharan Africa	Eastern Sub-Saharan Africa	1991	0.232474	0.154175	0.316927	0.183734	0.102332	0.274518	0.789708	0.52465	0.953407
SDN	Sudan	North Africa and Middle East	North Africa and Middle East	1991	0.451489	0.35394	0.559025	0.260107	0.153492	0.378632	0.576107	0.347902	0.767935
CHN	China	Southeast Asia, East Asia, and Oceania	Southeast Asia	1992	0.736342	0.661508	0.811309	0.355737	0.193075	0.534369	0.482851	0.266571	0.718622
PRK	North Korea	Southeast Asia, East Asia, and Oceania	Southeast Asia	1992	0.615485	0.512324	0.712181	0.447289	0.31172	0.577337	0.727626	0.506491	0.893422
TWN	Taiwan	Southeast Asia, East Asia, and Oceania	Southeast Asia	1992	0.82921	0.764398	0.883363	0.388713	0.185256	0.604875	0.468965	0.224575	0.725432
KHM	Cambodia	Southeast Asia, East Asia, and Oceania	Southeast Asia	1992	0.755397	0.675466	0.82488	0.238304	0.124469	0.405049	0.315213	0.166945	0.526413
IDN	Indonesia	Southeast Asia, East Asia, and Oceania	Southeast Asia	1992	0.851384	0.790274	0.895339	0.348018	0.20896	0.496911	0.408849	0.242884	0.597448
LAO	Laos	Southeast Asia, East Asia, and Oceania	Southeast Asia	1992	0.551086	0.445633	0.647514	0.355854	0.216809	0.483166	0.644911	0.428491	0.826019
MYS	Malaysia	Southeast Asia, East Asia, and Oceania	Southeast Asia	1992	0.799073	0.726032	0.860233	0.517392	0.345639	0.67834	0.648073	0.431318	0.847722
MDV	Maldives	Southeast Asia, East Asia, and Oceania	Southeast Asia	1992	0.807501	0.74476	0.865171	0.690281	0.511529	0.798954	0.855349	0.628903	0.969897
MMR	Myanmar	Southeast Asia, East Asia, and Oceania	Southeast Asia	1992	0.530602	0.406407	0.650158	0.315981	0.205451	0.457955	0.596451	0.408103	0.801956
PHL	Philippines	Southeast Asia, East Asia, and Oceania	Southeast Asia	1992	0.504733	0.423233	0.594662	0.306635	0.2037	0.405587	0.60849	0.421019	0.774259
LKA	Sri Lanka	Southeast Asia, East Asia, and Oceania	Southeast Asia	1992	0.725467	0.636295	0.805207	0.446836	0.280093	0.600626	0.616314	0.392999	0.816576
THA	Thailand	Southeast Asia, East Asia, and Oceania	Southeast Asia	1992	0.706207	0.599255	0.793823	0.51933	0.357688	0.656578	0.735838	0.51431	0.891928
TLS	East Timor	Southeast Asia, East Asia, and Oceania	Southeast Asia	1992	0.748533	0.655468	0.836421	0.662563	0.556113	0.766681	0.88554	0.766512	0.976867
VNM	Vietnam	Southeast Asia, East Asia, and Oceania	Southeast Asia	1992	0.731251	0.649654	0.804389	0.358161	0.208317	0.54817	0.48943	0.291432	0.725841
FJI	Fiji	Southeast Asia, East Asia, and Oceania	Oceania	1992	0.790449	0.709215	0.859245	0.760498	0.665913	0.831663	0.962478	0.862832	0.995828
KIR	Kiribati	Southeast Asia, East Asia, and Oceania	Oceania	1992	0.757415	0.693175	0.819419	0.738009	0.6569	0.805953	0.974585	0.882518	0.99921
MHL	Marshall Islands	Southeast Asia, East Asia, and Oceania	Oceania	1992	0.62582	0.544616	0.702556	0.61839	0.537148	0.69556	0.98816	0.952206	0.998886
FSM	Micronesia	Southeast Asia, East Asia, and Oceania	Oceania	1992	0.655103	0.548703	0.734313	0.614728	0.496736	0.707689	0.938522	0.799275	0.992977
PNG	Papua New Guinea	Southeast Asia, East Asia, and Oceania	Oceania	1992	0.456826	0.37467	0.541161	0.399824	0.275145	0.502724	0.874668	0.667136	0.977524
WSM	Samoa	Southeast Asia, East Asia, and Oceania	Oceania	1992	0.61349	0.531944	0.686474	0.588645	0.501295	0.663316	0.959752	0.868333	0.995317
SLB	Solomon Islands	Southeast Asia, East Asia, and Oceania	Oceania	1992	0.404053	0.32398	0.500613	0.38951	0.307192	0.48339	0.964094	0.879533	0.996429
TON	Tonga	Southeast Asia, East Asia, and Oceania	Oceania	1992	0.773082	0.692317	0.847136	0.752647	0.671203	0.82461	0.974211	0.874234	0.999373
VUT	Vanuatu	Southeast Asia, East Asia, and Oceania	Oceania	1992	0.623331	0.525071	0.713168	0.598889	0.488026	0.691607	0.960855	0.856326	0.995281
ARM	Armenia	Central Asia	Central Asia	1992	0.245291	0.141919	0.393532	0.23772	0.138424	0.381276	0.969713	0.884607	0.998534
AZE	Azerbaijan	Central Asia	Central Asia	1992	0.294916	0.144957	0.497711	0.277805	0.139608	0.470594	0.943639	0.801149	0.998499
GEO	Georgia	Central Asia	Central Asia	1992	0.218913	0.110195	0.381951	0.213827	0.107957	0.37374	0.976688	0.905323	0.998828
KAZ	Kazakhstan	Central Asia	Central Asia	1992	0.444669	0.357449	0.532498	0.429717	0.347668	0.513027	0.967721	0.847375	0.999222
KGZ	Kyrgyzstan	Central Asia	Central Asia	1992	0.500072	0.435135	0.569301	0.486684	0.421285	0.553408	0.973458	0.898095	0.998016
MNG	Mongolia	Central Asia	Central Asia	1992	0.635992	0.575603	0.697686	0.593519	0.511227	0.670394	0.933178	0.830357	0.983892
TJK	Tajikistan	Central Asia	Central Asia	1992	0.446496	0.36066	0.53744	0.436474	0.352151	0.527518	0.977865	0.905169	0.998757
TKM	Turkmenistan	Central Asia	Central Asia	1992	0.568261	0.480382	0.648692	0.550358	0.442287	0.635509	0.968331	0.848481	0.999194
UZB	Uzbekistan	Central Asia	Central Asia	1992	0.493534	0.418925	0.560736	0.478171	0.405521	0.544379	0.969294	0.88475	0.997804
BRN	Brunei	Southeast Asia, East Asia, and Oceania	Southeast Asia	1992	0.852859	0.781282	0.903197	0.569025	0.373957	0.720539	0.667595	0.438621	0.84695
JPN	Japan	Southeast Asia, East Asia, and Oceania	Southeast Asia	1992	0.845257	0.775957	0.896835	0.39809	0.187701	0.617363	0.470997	0.225767	0.72746
KOR	South Korea	Southeast Asia, East Asia, and Oceania	Southeast Asia	1992	0.798295	0.730165	0.857377	0.474032	0.241176	0.681373	0.593543	0.304128	0.843514
SGP	Singapore	Southeast Asia, East Asia, and Oceania	Southeast Asia	1992	0.832213	0.764515	0.884422	0.351888	0.136835	0.615615	0.423145	0.162979	0.734567
ARG	Argentina	Latin America and Caribbean	Tropical Latin America	1992	0.504021	0.404648	0.611197	0.254899	0.150734	0.350772	0.507688	0.307633	0.691685
CHL	Chile	Latin America and Caribbean	Tropical Latin America	1992	0.462263	0.364476	0.578066	0.326674	0.232385	0.431784	0.70863	0.513758	0.872339
URY	Uruguay	Latin America and Caribbean	Tropical Latin America	1992	0.519648	0.39743	0.6231	0.356376	0.233268	0.477182	0.685763	0.48493	0.858137
ATG	Antigua And Barbuda	Latin America and Caribbean	Caribbean	1992	0.524964	0.384044	0.657441	0.370902	0.235053	0.511849	0.707902	0.487734	0.873532
BHS	Bahamas	Latin America and Caribbean	Caribbean	1992	0.563631	0.435122	0.698205	0.415984	0.294501	0.550876	0.739932	0.541663	0.892751
BRB	Barbados	Latin America and Caribbean	Caribbean	1992	0.538728	0.399719	0.663163	0.276561	0.155049	0.404525	0.515193	0.310737	0.715998
BLZ	Belize	Latin America and Caribbean	Caribbean	1992	0.506634	0.393348	0.628597	0.249466	0.11361	0.392352	0.491409	0.252834	0.732954
CUB	Cuba	Latin America and Caribbean	Caribbean	1992	0.750812	0.643637	0.838593	0.611669	0.446507	0.745429	0.815123	0.622372	0.959225
DMA	Dominica	Latin America and Caribbean	Caribbean	1992	0.546418	0.422771	0.665514	0.30332	0.138182	0.482749	0.554312	0.268478	0.822056
DOM	Dominican Republic	Latin America and Caribbean	Caribbean	1992	0.515996	0.36438	0.641839	0.280918	0.168479	0.405235	0.546562	0.360498	0.741645
GRD	Grenada	Latin America and Caribbean	Caribbean	1992	0.566065	0.410325	0.694335	0.484236	0.357686	0.61716	0.856003	0.718811	0.967826
GUY	Guyana	Latin America and Caribbean	Caribbean	1992	0.623784	0.511248	0.716822	0.303741	0.165221	0.452843	0.486965	0.275198	0.700661
HTI	Haiti	Latin America and Caribbean	Caribbean	1992	0.237083	0.146126	0.344213	0.09406	0.0411088	0.160895	0.399488	0.194058	0.627511
JAM	Jamaica	Latin America and Caribbean	Caribbean	1992	0.529421	0.414326	0.63829	0.29984	0.182302	0.423504	0.566558	0.377027	0.740754
LCA	Saint Lucia	Latin America and Caribbean	Caribbean	1992	0.564161	0.443194	0.682097	0.306783	0.164645	0.446795	0.545867	0.289967	0.775044
VCT	Saint Vincent And The Grenadines	Latin America and Caribbean	Caribbean	1992	0.515942	0.380055	0.64706	0.432702	0.296588	0.564418	0.838856	0.673873	0.963752
SUR	Suriname	Latin America and Caribbean	Caribbean	1992	0.641428	0.534808	0.744966	0.315082	0.176764	0.457515	0.491785	0.289127	0.697199
TTO	Trinidad And Tobago	Latin America and Caribbean	Caribbean	1992	0.563673	0.435921	0.67788	0.312591	0.194468	0.430263	0.555726	0.363653	0.734608
BOL	Bolivia	Latin America and Caribbean	Andean Latin America	1992	0.553035	0.381298	0.742984	0.419453	0.260972	0.603455	0.756396	0.59752	0.893473
ECU	Ecuador	Latin America and Caribbean	Andean Latin America	1992	0.800054	0.67591	0.893271	0.429194	0.269616	0.583102	0.536815	0.345496	0.71288
PER	Peru	Latin America and Caribbean	Andean Latin America	1992	0.448337	0.267306	0.60068	0.34611	0.202184	0.485807	0.772678	0.617359	0.90423
COL	Colombia	Latin America and Caribbean	Central Latin America	1992	0.537355	0.407092	0.65762	0.288627	0.19008	0.404225	0.537696	0.369788	0.715409
CRI	Costa Rica	Latin America and Caribbean	Central Latin America	1992	0.693726	0.592443	0.784802	0.344642	0.200276	0.491303	0.495761	0.303585	0.680411
SLV	El Salvador	Latin America and Caribbean	Central Latin America	1992	0.619059	0.475105	0.738378	0.332244	0.212881	0.473318	0.537326	0.349058	0.697181
GTM	Guatemala	Latin America and Caribbean	Central Latin America	1992	0.43964	0.312153	0.564806	0.130467	0.0639539	0.213135	0.297782	0.155331	0.467221
HND	Honduras	Latin America and Caribbean	Central Latin America	1992	0.553152	0.434601	0.657997	0.289743	0.179232	0.389896	0.525581	0.324489	0.695277
MEX	Mexico	Latin America and Caribbean	Central Latin America	1992	0.505403	0.361557	0.619013	0.16038	0.0848641	0.25926	0.317816	0.173694	0.505732
NIC	Nicaragua	Latin America and Caribbean	Central Latin America	1992	0.472667	0.316942	0.628172	0.283655	0.141021	0.437798	0.595529	0.382995	0.767047
PAN	Panama	Latin America and Caribbean	Central Latin America	1992	0.714829	0.611156	0.809465	0.401184	0.239632	0.548023	0.562003	0.327381	0.754786
VEN	Venezuela	Latin America and Caribbean	Central Latin America	1992	0.581936	0.451325	0.72282	0.390585	0.249435	0.517013	0.671095	0.470006	0.818597
BRA	Brazil	Latin America and Caribbean	Tropical Latin America	1992	0.445094	0.325395	0.565811	0.308558	0.195451	0.430679	0.694175	0.483037	0.857799
PRY	Paraguay	Latin America and Caribbean	Tropical Latin America	1992	0.62389	0.531084	0.700925	0.325303	0.201067	0.447623	0.521276	0.333417	0.69522
DZA	Algeria	North Africa and Middle East	North Africa and Middle East	1992	0.395518	0.300908	0.491861	0.320568	0.23044	0.405386	0.810799	0.650784	0.911886
BHR	Bahrain	North Africa and Middle East	North Africa and Middle East	1992	0.765846	0.670574	0.838649	0.549263	0.373114	0.685505	0.717401	0.498027	0.871606
EGY	Egypt	North Africa and Middle East	North Africa and Middle East	1992	0.540878	0.451256	0.644808	0.168306	0.0752086	0.282227	0.310617	0.149915	0.533514
IRN	Iran	North Africa and Middle East	North Africa and Middle East	1992	0.364197	0.266648	0.472107	0.253328	0.168319	0.352537	0.697494	0.515974	0.85959
IRQ	Iraq	North Africa and Middle East	North Africa and Middle East	1992	0.537453	0.422465	0.652947	0.320052	0.202472	0.458172	0.595459	0.395247	0.791217
JOR	Jordan	North Africa and Middle East	North Africa and Middle East	1992	0.719101	0.646267	0.790706	0.502429	0.355066	0.624988	0.698482	0.498397	0.841092
KWT	Kuwait	North Africa and Middle East	North Africa and Middle East	1992	0.782166	0.671036	0.856299	0.573595	0.379743	0.702213	0.733452	0.50419	0.878852
LBN	Lebanon	North Africa and Middle East	North Africa and Middle East	1992	0.547269	0.446249	0.666508	0.432791	0.30328	0.55269	0.791361	0.582581	0.906661
LBY	Libya	North Africa and Middle East	North Africa and Middle East	1992	0.40738	0.311982	0.513672	0.336819	0.246996	0.432214	0.827356	0.679428	0.923663
MAR	Morocco	North Africa and Middle East	North Africa and Middle East	1992	0.421654	0.337291	0.522662	0.177945	0.110439	0.264454	0.423948	0.265437	0.611669
PSE	Palestine	North Africa and Middle East	North Africa and Middle East	1992	0.57116	0.451146	0.690012	0.424591	0.278019	0.561786	0.742853	0.521068	0.884443
OMN	Oman	North Africa and Middle East	North Africa and Middle East	1992	0.742728	0.673058	0.81373	0.546386	0.391522	0.672063	0.735704	0.540629	0.885333
QAT	Qatar	North Africa and Middle East	North Africa and Middle East	1992	0.599046	0.483929	0.706774	0.415304	0.288872	0.550049	0.694569	0.493225	0.872772
SAU	Saudi Arabia	North Africa and Middle East	North Africa and Middle East	1992	0.556776	0.45372	0.653898	0.465954	0.344299	0.577819	0.836396	0.684448	0.942926
SYR	Syria	North Africa and Middle East	North Africa and Middle East	1992	0.602733	0.513476	0.679768	0.269042	0.141389	0.408201	0.4469	0.246294	0.684366
TUN	Tunisia	North Africa and Middle East	North Africa and Middle East	1992	0.53184	0.431457	0.630103	0.336037	0.215332	0.449966	0.631495	0.436606	0.788838
TUR	Turkey	North Africa and Middle East	North Africa and Middle East	1992	0.336256	0.253366	0.424651	0.252965	0.177814	0.339516	0.751617	0.572872	0.867494
ARE	United Arab Emirates	North Africa and Middle East	North Africa and Middle East	1992	0.780122	0.683815	0.850934	0.59577	0.379837	0.73717	0.764112	0.491635	0.916348
YEM	Yemen	North Africa and Middle East	North Africa and Middle East	1992	0.431343	0.337108	0.526487	0.241298	0.153493	0.355487	0.560575	0.3548	0.76186
AFG	Afghanistan	North Africa and Middle East	North Africa and Middle East	1992	0.381967	0.29819	0.475589	0.278524	0.174948	0.375051	0.729674	0.504904	0.902546
BGD	Bangladesh	South Asia	South Asia	1992	0.339987	0.227425	0.452188	0.0632014	0.0243135	0.123759	0.184991	0.0828645	0.341154
BTN	Bhutan	South Asia	South Asia	1992	0.611755	0.499408	0.742033	0.250291	0.0819535	0.489568	0.409269	0.138538	0.781213
IND	India	South Asia	South Asia	1992	0.724508	0.617009	0.828272	0.188193	0.0784254	0.339228	0.260046	0.108156	0.461302
NPL	Nepal	South Asia	South Asia	1992	0.436761	0.300467	0.581779	0.191587	0.0837333	0.323636	0.439758	0.198128	0.705752
PAK	Pakistan	South Asia	South Asia	1992	0.726394	0.630848	0.820077	0.178928	0.0659698	0.345029	0.246104	0.0918249	0.482152
AGO	Angola	Sub-Saharan Africa	Central Sub-Saharan Africa	1992	0.549161	0.404657	0.680043	0.477761	0.336442	0.615408	0.870286	0.696158	0.970433
CAF	Central African Republic	Sub-Saharan Africa	Central Sub-Saharan Africa	1992	0.499551	0.374642	0.639533	0.376313	0.232008	0.526715	0.752024	0.511512	0.904242
COG	Republic Of Congo	Sub-Saharan Africa	Central Sub-Saharan Africa	1992	0.592272	0.462966	0.70714	0.385478	0.249907	0.519414	0.651181	0.441889	0.834872
COD	Democratic Republic Of The Congo	Sub-Saharan Africa	Central Sub-Saharan Africa	1992	0.595533	0.466887	0.724766	0.308486	0.180848	0.481336	0.519047	0.305142	0.76487
GNQ	Equatorial Guinea	Sub-Saharan Africa	Central Sub-Saharan Africa	1992	0.623558	0.490285	0.747161	0.36636	0.19357	0.549193	0.587423	0.313456	0.812245
GAB	Gabon	Sub-Saharan Africa	Central Sub-Saharan Africa	1992	0.73161	0.606196	0.849184	0.489571	0.312497	0.693783	0.669098	0.454118	0.855523
BDI	Burundi	Sub-Saharan Africa	Eastern Sub-Saharan Africa	1992	0.495281	0.403265	0.587264	0.356349	0.215911	0.484455	0.718693	0.466033	0.915033
COM	Comoros	Sub-Saharan Africa	Eastern Sub-Saharan Africa	1992	0.386952	0.300254	0.491229	0.341465	0.262973	0.439331	0.88344	0.758628	0.975915
DJI	Djibouti	Sub-Saharan Africa	Eastern Sub-Saharan Africa	1992	0.819831	0.75779	0.874855	0.509036	0.25403	0.71134	0.62092	0.314383	0.865426
ERI	Eritrea	Sub-Saharan Africa	Eastern Sub-Saharan Africa	1992	0.362834	0.286074	0.440514	0.302554	0.219801	0.387345	0.834132	0.661634	0.950972
ETH	Ethiopia	Sub-Saharan Africa	Eastern Sub-Saharan Africa	1992	0.177361	0.118007	0.243329	0.137985	0.0819535	0.196657	0.778622	0.560904	0.936999
KEN	Kenya	Sub-Saharan Africa	Eastern Sub-Saharan Africa	1992	0.66719	0.58818	0.729771	0.319176	0.188082	0.444969	0.478582	0.285156	0.657352
MDG	Madagascar	Sub-Saharan Africa	Eastern Sub-Saharan Africa	1992	0.474768	0.397937	0.55047	0.365665	0.268198	0.459585	0.770116	0.585155	0.890661
MWI	Malawi	Sub-Saharan Africa	Eastern Sub-Saharan Africa	1992	0.632722	0.556869	0.700284	0.368201	0.244198	0.489403	0.582007	0.390879	0.748864
MUS	Mauritius	Southeast Asia, East Asia, and Oceania	Southeast Asia	1992	0.736418	0.635269	0.812801	0.426752	0.22786	0.591471	0.579906	0.318231	0.79938
MOZ	Mozambique	Sub-Saharan Africa	Eastern Sub-Saharan Africa	1992	0.424988	0.328944	0.523503	0.397351	0.307834	0.491006	0.935553	0.845197	0.985516
RWA	Rwanda	Sub-Saharan Africa	Eastern Sub-Saharan Africa	1992	0.357184	0.288913	0.437201	0.307108	0.237653	0.387809	0.860226	0.729616	0.947282
SYC	Seychelles	Southeast Asia, East Asia, and Oceania	Southeast Asia	1992	0.824059	0.756803	0.881068	0.695753	0.457582	0.837561	0.844264	0.560779	0.984348
SOM	Somalia	Sub-Saharan Africa	Eastern Sub-Saharan Africa	1992	0.265386	0.19218	0.35348	0.138524	0.0753477	0.21283	0.524603	0.29438	0.753753
TZA	Tanzania	Sub-Saharan Africa	Eastern Sub-Saharan Africa	1992	0.664094	0.58482	0.741246	0.539396	0.419501	0.648365	0.812348	0.640329	0.944438
UGA	Uganda	Sub-Saharan Africa	Eastern Sub-Saharan Africa	1992	0.822063	0.772602	0.864127	0.229762	0.133441	0.357471	0.279343	0.16155	0.432511
ZMB	Zambia	Sub-Saharan Africa	Eastern Sub-Saharan Africa	1992	0.615493	0.522116	0.690469	0.480073	0.355976	0.579252	0.780455	0.599024	0.894353
BWA	Botswana	Sub-Saharan Africa	Southern Sub-Saharan Africa	1992	0.588671	0.505985	0.666061	0.489686	0.356239	0.581115	0.832547	0.615673	0.950692
LSO	Lesotho	Sub-Saharan Africa	Southern Sub-Saharan Africa	1992	0.464256	0.394001	0.542718	0.303756	0.17545	0.42645	0.655706	0.386973	0.881499
NAM	Namibia	Sub-Saharan Africa	Southern Sub-Saharan Africa	1992	0.595548	0.53591	0.659524	0.525575	0.434451	0.619701	0.882791	0.729132	0.975055
ZAF	South Africa	Sub-Saharan Africa	Southern Sub-Saharan Africa	1992	0.662452	0.581879	0.73601	0.469932	0.278732	0.618881	0.709349	0.423061	0.900188
SWZ	Eswatini	Sub-Saharan Africa	Southern Sub-Saharan Africa	1992	0.612262	0.53538	0.677582	0.48264	0.343313	0.590627	0.788708	0.57046	0.933349
ZWE	Zimbabwe	Sub-Saharan Africa	Southern Sub-Saharan Africa	1992	0.5654	0.463549	0.664038	0.383597	0.249316	0.518065	0.678808	0.445349	0.855802
BEN	Benin	Sub-Saharan Africa	Western Sub-Saharan Africa	1992	0.324803	0.217639	0.441618	0.223436	0.119967	0.350244	0.684106	0.452807	0.89972
BFA	Burkina Faso	Sub-Saharan Africa	Western Sub-Saharan Africa	1992	0.270209	0.200766	0.342374	0.253991	0.188824	0.317424	0.941543	0.814743	0.996854
CMR	Cameroon	Sub-Saharan Africa	Western Sub-Saharan Africa	1992	0.426223	0.351815	0.499773	0.270663	0.164858	0.375886	0.634133	0.40905	0.825503
CPV	Cape Verde	Sub-Saharan Africa	Western Sub-Saharan Africa	1992	0.645025	0.571244	0.708068	0.603669	0.523262	0.677574	0.935955	0.84439	0.985299
TCD	Chad	Sub-Saharan Africa	Western Sub-Saharan Africa	1992	0.227706	0.139964	0.35204	0.0323262	0.00660606	0.0945153	0.14136	0.0327791	0.344959
CIV	Cote d'Ivoire	Sub-Saharan Africa	Western Sub-Saharan Africa	1992	0.410146	0.336114	0.489838	0.31303	0.240168	0.388802	0.764739	0.604327	0.90172
GMB	Gambia	Sub-Saharan Africa	Western Sub-Saharan Africa	1992	0.638592	0.564237	0.700446	0.530474	0.420392	0.618523	0.831238	0.664028	0.941807
GHA	Ghana	Sub-Saharan Africa	Western Sub-Saharan Africa	1992	0.659348	0.600193	0.712691	0.427478	0.305623	0.550893	0.648539	0.461072	0.821372
GIN	Guinea	Sub-Saharan Africa	Western Sub-Saharan Africa	1992	0.315332	0.241919	0.378018	0.246729	0.167157	0.325347	0.781791	0.590278	0.938218
GNB	Guinea-Bissau	Sub-Saharan Africa	Western Sub-Saharan Africa	1992	0.348309	0.280067	0.433332	0.321966	0.254759	0.404282	0.924868	0.804468	0.987379
LBR	Liberia	Sub-Saharan Africa	Western Sub-Saharan Africa	1992	0.595957	0.504016	0.685494	0.378512	0.246083	0.5191	0.635605	0.41578	0.831879
MLI	Mali	Sub-Saharan Africa	Western Sub-Saharan Africa	1992	0.189056	0.132037	0.254882	0.151677	0.10395	0.213	0.804411	0.618241	0.941235
MRT	Mauritania	Sub-Saharan Africa	Western Sub-Saharan Africa	1992	0.180371	0.137267	0.230664	0.155577	0.115904	0.199257	0.864629	0.70306	0.966343
NER	Niger	Sub-Saharan Africa	Western Sub-Saharan Africa	1992	0.288663	0.217496	0.361298	0.108691	0.0375852	0.198204	0.376256	0.139381	0.664623
NGA	Nigeria	Sub-Saharan Africa	Western Sub-Saharan Africa	1992	0.509039	0.370479	0.6337	0.283802	0.162898	0.422222	0.556842	0.345472	0.752387
STP	Sao Tome And Principe	Sub-Saharan Africa	Western Sub-Saharan Africa	1992	0.487722	0.351776	0.622747	0.236551	0.0669149	0.425222	0.489832	0.137196	0.858913
SEN	Senegal	Sub-Saharan Africa	Western Sub-Saharan Africa	1992	0.332657	0.25509	0.391963	0.282206	0.214001	0.3429	0.849477	0.70259	0.954092
SLE	Sierra Leone	Sub-Saharan Africa	Western Sub-Saharan Africa	1992	0.322933	0.232305	0.423725	0.122803	0.0309934	0.248735	0.378056	0.105243	0.704273
TGO	Togo	Sub-Saharan Africa	Western Sub-Saharan Africa	1992	0.257254	0.175783	0.344727	0.192549	0.12348	0.269654	0.748194	0.594785	0.888816
COK	Cook Islands	Southeast Asia, East Asia, and Oceania	Oceania	1992	0.682548	0.599846	0.746966	0.666725	0.570536	0.739803	0.976737	0.887007	0.999487
GUF	French Guiana	Latin America and Caribbean	Caribbean	1992	0.64042	0.528316	0.732083	0.320016	0.207051	0.467988	0.501208	0.319992	0.716892
MYT	Mayotte	Sub-Saharan Africa	Eastern Sub-Saharan Africa	1992	0.393185	0.302297	0.49011	0.34421	0.257254	0.439138	0.875996	0.736136	0.975719
NRU	Nauru	Southeast Asia, East Asia, and Oceania	Oceania	1992	0.682257	0.593718	0.754718	0.664913	0.558814	0.744676	0.97456	0.874581	0.999344
NIU	Niue	Southeast Asia, East Asia, and Oceania	Oceania	1992	0.665102	0.601071	0.734041	0.649404	0.567503	0.724284	0.97631	0.889223	0.999445
PLW	Palau	Southeast Asia, East Asia, and Oceania	Oceania	1992	0.68136	0.598169	0.74825	0.664862	0.56757	0.739465	0.975661	0.887554	0.999423
KNA	Saint Kitts And Nevis	Latin America and Caribbean	Caribbean	1992	0.567414	0.418689	0.701801	0.465605	0.344174	0.618084	0.821628	0.663804	0.961058
TKL	Tokelau	Southeast Asia, East Asia, and Oceania	Oceania	1992	0.651996	0.580041	0.72259	0.632495	0.53634	0.709625	0.969969	0.860696	0.999261
TUV	Tuvalu	Southeast Asia, East Asia, and Oceania	Oceania	1992	0.581505	0.498702	0.668125	0.561224	0.463673	0.653123	0.965275	0.838827	0.999093
SSD	South Sudan	Sub-Saharan Africa	Eastern Sub-Saharan Africa	1992	0.236367	0.152648	0.334342	0.18891	0.112594	0.287959	0.798326	0.597715	0.950522
SDN	Sudan	North Africa and Middle East	North Africa and Middle East	1992	0.472039	0.37085	0.571312	0.268025	0.132399	0.392312	0.56711	0.300519	0.778217
CHN	China	Southeast Asia, East Asia, and Oceania	Southeast Asia	1993	0.737019	0.660888	0.810224	0.349012	0.209287	0.507196	0.473484	0.289649	0.678182
PRK	North Korea	Southeast Asia, East Asia, and Oceania	Southeast Asia	1993	0.621198	0.523695	0.721776	0.444127	0.281083	0.578454	0.715213	0.469125	0.886061
TWN	Taiwan	Southeast Asia, East Asia, and Oceania	Southeast Asia	1993	0.820875	0.740088	0.875416	0.371955	0.161484	0.581338	0.453866	0.195003	0.712771
KHM	Cambodia	Southeast Asia, East Asia, and Oceania	Southeast Asia	1993	0.749084	0.668787	0.821705	0.216277	0.113522	0.365243	0.289098	0.150989	0.484902
IDN	Indonesia	Southeast Asia, East Asia, and Oceania	Southeast Asia	1993	0.861377	0.814803	0.899265	0.359495	0.210578	0.529655	0.41688	0.249464	0.599089
LAO	Laos	Southeast Asia, East Asia, and Oceania	Southeast Asia	1993	0.551097	0.445638	0.672076	0.355612	0.228644	0.493154	0.644759	0.439842	0.832516
MYS	Malaysia	Southeast Asia, East Asia, and Oceania	Southeast Asia	1993	0.796996	0.731517	0.856994	0.524054	0.341474	0.681117	0.657883	0.435503	0.844996
MDV	Maldives	Southeast Asia, East Asia, and Oceania	Southeast Asia	1993	0.809111	0.734043	0.865619	0.695506	0.543711	0.804785	0.859703	0.678975	0.970247
MMR	Myanmar	Southeast Asia, East Asia, and Oceania	Southeast Asia	1993	0.533105	0.414294	0.669214	0.312041	0.197868	0.452801	0.586523	0.390233	0.772747
PHL	Philippines	Southeast Asia, East Asia, and Oceania	Southeast Asia	1993	0.49967	0.416693	0.589287	0.291928	0.18871	0.395495	0.584886	0.391287	0.763242
LKA	Sri Lanka	Southeast Asia, East Asia, and Oceania	Southeast Asia	1993	0.726822	0.646739	0.792931	0.433388	0.241749	0.586876	0.596229	0.334508	0.798309
THA	Thailand	Southeast Asia, East Asia, and Oceania	Southeast Asia	1993	0.722493	0.643053	0.798731	0.532782	0.392701	0.6506	0.737998	0.550152	0.885115
TLS	East Timor	Southeast Asia, East Asia, and Oceania	Southeast Asia	1993	0.758417	0.664881	0.84106	0.665015	0.552256	0.758493	0.877172	0.757697	0.972922
VNM	Vietnam	Southeast Asia, East Asia, and Oceania	Southeast Asia	1993	0.732731	0.656691	0.806115	0.356647	0.195378	0.528574	0.487481	0.26814	0.72333
FJI	Fiji	Southeast Asia, East Asia, and Oceania	Oceania	1993	0.78977	0.707501	0.858475	0.758399	0.653215	0.834958	0.960555	0.847264	0.996462
KIR	Kiribati	Southeast Asia, East Asia, and Oceania	Oceania	1993	0.750883	0.684959	0.814317	0.732551	0.654931	0.798842	0.975793	0.891789	0.999293
MHL	Marshall Islands	Southeast Asia, East Asia, and Oceania	Oceania	1993	0.625535	0.535285	0.710364	0.616928	0.527743	0.701783	0.986347	0.943951	0.998821
FSM	Micronesia	Southeast Asia, East Asia, and Oceania	Oceania	1993	0.630945	0.526777	0.714959	0.593107	0.486539	0.680845	0.940351	0.837572	0.989662
PNG	Papua New Guinea	Southeast Asia, East Asia, and Oceania	Oceania	1993	0.456275	0.364811	0.544535	0.395856	0.290336	0.485902	0.867901	0.687671	0.962496
WSM	Samoa	Southeast Asia, East Asia, and Oceania	Oceania	1993	0.633894	0.547903	0.711815	0.604722	0.514831	0.683057	0.954414	0.850953	0.993901
SLB	Solomon Islands	Southeast Asia, East Asia, and Oceania	Oceania	1993	0.395108	0.302022	0.489688	0.381404	0.293932	0.475989	0.965827	0.890594	0.996354
TON	Tonga	Southeast Asia, East Asia, and Oceania	Oceania	1993	0.775379	0.689382	0.851017	0.754525	0.666504	0.826701	0.973643	0.881131	0.99925
VUT	Vanuatu	Southeast Asia, East Asia, and Oceania	Oceania	1993	0.617981	0.508992	0.722154	0.59422	0.486798	0.695085	0.961816	0.885403	0.994662
ARM	Armenia	Central Asia	Central Asia	1993	0.238262	0.133973	0.378675	0.230388	0.12977	0.365636	0.967702	0.876348	0.998471
AZE	Azerbaijan	Central Asia	Central Asia	1993	0.296812	0.146959	0.50478	0.280965	0.138044	0.481358	0.947165	0.8081	0.998646
GEO	Georgia	Central Asia	Central Asia	1993	0.202089	0.100185	0.354585	0.197378	0.0980575	0.34822	0.976691	0.909176	0.998781
KAZ	Kazakhstan	Central Asia	Central Asia	1993	0.439233	0.355673	0.52017	0.425519	0.351688	0.49978	0.970149	0.864275	0.999157
KGZ	Kyrgyzstan	Central Asia	Central Asia	1993	0.491761	0.418919	0.570941	0.477829	0.406593	0.555863	0.972083	0.899086	0.997703
MNG	Mongolia	Central Asia	Central Asia	1993	0.629566	0.565056	0.69993	0.591686	0.518386	0.659568	0.940221	0.840734	0.9839
TJK	Tajikistan	Central Asia	Central Asia	1993	0.418769	0.319008	0.528183	0.409251	0.310939	0.518268	0.977399	0.90526	0.998823
TKM	Turkmenistan	Central Asia	Central Asia	1993	0.56104	0.478655	0.641059	0.54321	0.449259	0.627465	0.96835	0.855422	0.999174
UZB	Uzbekistan	Central Asia	Central Asia	1993	0.501272	0.431361	0.576223	0.485049	0.414959	0.556952	0.968126	0.877812	0.997442
BRN	Brunei	Southeast Asia, East Asia, and Oceania	Southeast Asia	1993	0.848709	0.779873	0.903905	0.559873	0.372573	0.710321	0.659859	0.44763	0.825789
JPN	Japan	Southeast Asia, East Asia, and Oceania	Southeast Asia	1993	0.844692	0.769148	0.894597	0.407997	0.170123	0.641779	0.482683	0.202824	0.757558
KOR	South Korea	Southeast Asia, East Asia, and Oceania	Southeast Asia	1993	0.806689	0.743239	0.867133	0.448512	0.230303	0.648265	0.55588	0.286399	0.783937
SGP	Singapore	Southeast Asia, East Asia, and Oceania	Southeast Asia	1993	0.83165	0.758995	0.885056	0.373768	0.171089	0.602485	0.449807	0.203384	0.717555
ARG	Argentina	Latin America and Caribbean	Tropical Latin America	1993	0.529516	0.426682	0.633127	0.282562	0.172232	0.405758	0.535191	0.318583	0.722241
CHL	Chile	Latin America and Caribbean	Tropical Latin America	1993	0.485073	0.387817	0.576284	0.353212	0.254137	0.453809	0.729057	0.546231	0.887061
URY	Uruguay	Latin America and Caribbean	Tropical Latin America	1993	0.535659	0.419454	0.649672	0.37654	0.255549	0.498942	0.703702	0.517579	0.865942
ATG	Antigua And Barbuda	Latin America and Caribbean	Caribbean	1993	0.559226	0.42586	0.672419	0.398917	0.279355	0.527046	0.714048	0.537689	0.87058
BHS	Bahamas	Latin America and Caribbean	Caribbean	1993	0.581436	0.44284	0.712413	0.444483	0.301338	0.58284	0.763782	0.583291	0.902117
BRB	Barbados	Latin America and Caribbean	Caribbean	1993	0.559168	0.424126	0.683862	0.29422	0.155965	0.425763	0.526768	0.303788	0.716813
BLZ	Belize	Latin America and Caribbean	Caribbean	1993	0.529309	0.409363	0.62988	0.25601	0.139847	0.384391	0.484022	0.280285	0.717534
CUB	Cuba	Latin America and Caribbean	Caribbean	1993	0.754739	0.659824	0.84294	0.617873	0.495805	0.738651	0.819167	0.65855	0.96009
DMA	Dominica	Latin America and Caribbean	Caribbean	1993	0.557876	0.442042	0.682751	0.32344	0.154901	0.501181	0.578916	0.287302	0.842854
DOM	Dominican Republic	Latin America and Caribbean	Caribbean	1993	0.546023	0.428734	0.667905	0.305448	0.188889	0.445839	0.560492	0.344087	0.735907
GRD	Grenada	Latin America and Caribbean	Caribbean	1993	0.57382	0.452573	0.704995	0.487256	0.362296	0.628389	0.848841	0.709745	0.96817
GUY	Guyana	Latin America and Caribbean	Caribbean	1993	0.631939	0.534189	0.723896	0.314402	0.188103	0.462805	0.497365	0.302211	0.70439
HTI	Haiti	Latin America and Caribbean	Caribbean	1993	0.256291	0.169858	0.36188	0.0984328	0.0397517	0.180086	0.382371	0.180286	0.617253
JAM	Jamaica	Latin America and Caribbean	Caribbean	1993	0.546328	0.425147	0.658108	0.302694	0.187029	0.444246	0.553511	0.370458	0.731167
LCA	Saint Lucia	Latin America and Caribbean	Caribbean	1993	0.582521	0.453132	0.689437	0.318046	0.180261	0.470873	0.54656	0.30619	0.774306
VCT	Saint Vincent And The Grenadines	Latin America and Caribbean	Caribbean	1993	0.531946	0.413454	0.650518	0.449458	0.333216	0.566061	0.845376	0.697986	0.964774
SUR	Suriname	Latin America and Caribbean	Caribbean	1993	0.632867	0.525594	0.735575	0.303536	0.185709	0.435423	0.479897	0.295242	0.671824
TTO	Trinidad And Tobago	Latin America and Caribbean	Caribbean	1993	0.575768	0.454683	0.719343	0.326804	0.194979	0.481008	0.56688	0.361393	0.777786
BOL	Bolivia	Latin America and Caribbean	Andean Latin America	1993	0.550939	0.375298	0.715973	0.414933	0.276887	0.56718	0.75368	0.608365	0.884188
ECU	Ecuador	Latin America and Caribbean	Andean Latin America	1993	0.790342	0.684886	0.898345	0.424689	0.267804	0.578109	0.53862	0.347186	0.717916
PER	Peru	Latin America and Caribbean	Andean Latin America	1993	0.484784	0.288471	0.667304	0.374841	0.214151	0.537648	0.77439	0.614545	0.90899
COL	Colombia	Latin America and Caribbean	Central Latin America	1993	0.535867	0.434344	0.626455	0.294573	0.207906	0.406976	0.549656	0.398621	0.725474
CRI	Costa Rica	Latin America and Caribbean	Central Latin America	1993	0.692958	0.609876	0.780054	0.342202	0.211111	0.497094	0.49433	0.303397	0.686009
SLV	El Salvador	Latin America and Caribbean	Central Latin America	1993	0.631873	0.497925	0.755906	0.341454	0.207938	0.463782	0.540892	0.34542	0.696567
GTM	Guatemala	Latin America and Caribbean	Central Latin America	1993	0.455143	0.343866	0.576784	0.143231	0.0692171	0.237398	0.315484	0.155782	0.496397
HND	Honduras	Latin America and Caribbean	Central Latin America	1993	0.556855	0.442703	0.647236	0.301362	0.184105	0.413283	0.540884	0.364257	0.714634
MEX	Mexico	Latin America and Caribbean	Central Latin America	1993	0.532984	0.391756	0.662431	0.167266	0.0826571	0.286351	0.313175	0.165738	0.495955
NIC	Nicaragua	Latin America and Caribbean	Central Latin America	1993	0.513378	0.382254	0.634405	0.308331	0.180546	0.437743	0.599065	0.401651	0.769979
PAN	Panama	Latin America and Caribbean	Central Latin America	1993	0.719269	0.632685	0.800512	0.42624	0.275998	0.556291	0.592962	0.387696	0.764556
VEN	Venezuela	Latin America and Caribbean	Central Latin America	1993	0.608781	0.480305	0.714899	0.406383	0.263892	0.552815	0.666216	0.461428	0.821423
BRA	Brazil	Latin America and Caribbean	Tropical Latin America	1993	0.460011	0.370735	0.555157	0.321589	0.197211	0.427806	0.699584	0.444437	0.870511
PRY	Paraguay	Latin America and Caribbean	Tropical Latin America	1993	0.637777	0.567459	0.711782	0.343379	0.231416	0.454533	0.537996	0.376291	0.683638
DZA	Algeria	North Africa and Middle East	North Africa and Middle East	1993	0.419785	0.32957	0.51504	0.329936	0.235515	0.429493	0.785934	0.611711	0.911101
BHR	Bahrain	North Africa and Middle East	North Africa and Middle East	1993	0.762544	0.682749	0.853345	0.546056	0.389401	0.687769	0.716277	0.511418	0.868195
EGY	Egypt	North Africa and Middle East	North Africa and Middle East	1993	0.546869	0.451219	0.620729	0.172237	0.0619236	0.30124	0.314186	0.116497	0.535204
IRN	Iran	North Africa and Middle East	North Africa and Middle East	1993	0.372717	0.275388	0.488317	0.251876	0.162171	0.360815	0.675708	0.488042	0.841004
IRQ	Iraq	North Africa and Middle East	North Africa and Middle East	1993	0.541997	0.440508	0.638347	0.32608	0.215504	0.442334	0.601646	0.407855	0.762092
JOR	Jordan	North Africa and Middle East	North Africa and Middle East	1993	0.712009	0.635416	0.777735	0.479211	0.345816	0.59269	0.673449	0.489689	0.839009
KWT	Kuwait	North Africa and Middle East	North Africa and Middle East	1993	0.782036	0.680974	0.859205	0.565386	0.370471	0.699477	0.722217	0.495942	0.869026
LBN	Lebanon	North Africa and Middle East	North Africa and Middle East	1993	0.548537	0.451533	0.643393	0.434449	0.324931	0.549753	0.791687	0.632858	0.907097
LBY	Libya	North Africa and Middle East	North Africa and Middle East	1993	0.422147	0.314215	0.53833	0.350113	0.25188	0.461391	0.829867	0.70321	0.93337
MAR	Morocco	North Africa and Middle East	North Africa and Middle East	1993	0.435773	0.33116	0.531368	0.184834	0.105823	0.299518	0.42441	0.242572	0.644476
PSE	Palestine	North Africa and Middle East	North Africa and Middle East	1993	0.579806	0.454151	0.699437	0.416993	0.279368	0.5614	0.719279	0.505701	0.88104
OMN	Oman	North Africa and Middle East	North Africa and Middle East	1993	0.740222	0.66138	0.812222	0.541275	0.397597	0.667607	0.731659	0.534332	0.884921
QAT	Qatar	North Africa and Middle East	North Africa and Middle East	1993	0.59234	0.473846	0.698142	0.413624	0.287153	0.541834	0.697532	0.517492	0.86366
SAU	Saudi Arabia	North Africa and Middle East	North Africa and Middle East	1993	0.562542	0.484847	0.65584	0.473619	0.365799	0.581415	0.841727	0.697891	0.941108
SYR	Syria	North Africa and Middle East	North Africa and Middle East	1993	0.60004	0.515556	0.677684	0.270795	0.166128	0.383141	0.451682	0.278437	0.630568
TUN	Tunisia	North Africa and Middle East	North Africa and Middle East	1993	0.541385	0.447078	0.644255	0.343648	0.22113	0.470664	0.634559	0.42653	0.806074
TUR	Turkey	North Africa and Middle East	North Africa and Middle East	1993	0.348578	0.267537	0.443078	0.25828	0.184677	0.334215	0.742017	0.588658	0.869862
ARE	United Arab Emirates	North Africa and Middle East	North Africa and Middle East	1993	0.780165	0.715178	0.853579	0.589398	0.396981	0.735839	0.755757	0.513232	0.924286
YEM	Yemen	North Africa and Middle East	North Africa and Middle East	1993	0.45137	0.360426	0.546709	0.252606	0.156465	0.358523	0.560241	0.366956	0.73938
AFG	Afghanistan	North Africa and Middle East	North Africa and Middle East	1993	0.370763	0.293044	0.459905	0.264288	0.16514	0.368499	0.712224	0.471833	0.889284
BGD	Bangladesh	South Asia	South Asia	1993	0.343862	0.225413	0.453212	0.0620836	0.0241737	0.108764	0.181183	0.0751211	0.318408
BTN	Bhutan	South Asia	South Asia	1993	0.612491	0.486263	0.736216	0.26075	0.0795072	0.519967	0.42434	0.140693	0.810043
IND	India	South Asia	South Asia	1993	0.729562	0.628303	0.806899	0.174849	0.0821918	0.320569	0.240121	0.113882	0.44329
NPL	Nepal	South Asia	South Asia	1993	0.439675	0.294771	0.562436	0.191221	0.100893	0.342403	0.435927	0.224534	0.699819
PAK	Pakistan	South Asia	South Asia	1993	0.736669	0.632492	0.82091	0.180346	0.0555458	0.319402	0.244524	0.0753893	0.431619
AGO	Angola	Sub-Saharan Africa	Central Sub-Saharan Africa	1993	0.53669	0.402808	0.697192	0.462723	0.324944	0.622637	0.862399	0.682291	0.970932
CAF	Central African Republic	Sub-Saharan Africa	Central Sub-Saharan Africa	1993	0.504658	0.36904	0.650855	0.375497	0.232272	0.526612	0.743996	0.505942	0.902986
COG	Republic Of Congo	Sub-Saharan Africa	Central Sub-Saharan Africa	1993	0.603806	0.453862	0.724072	0.383422	0.238017	0.528213	0.63623	0.427113	0.810372
COD	Democratic Republic Of The Congo	Sub-Saharan Africa	Central Sub-Saharan Africa	1993	0.592818	0.457057	0.723129	0.307888	0.16556	0.450122	0.520367	0.285135	0.728797
GNQ	Equatorial Guinea	Sub-Saharan Africa	Central Sub-Saharan Africa	1993	0.595909	0.44198	0.747303	0.371515	0.176749	0.55575	0.621467	0.333285	0.837074
GAB	Gabon	Sub-Saharan Africa	Central Sub-Saharan Africa	1993	0.732808	0.621683	0.822151	0.478502	0.315519	0.65413	0.653	0.43812	0.833853
BDI	Burundi	Sub-Saharan Africa	Eastern Sub-Saharan Africa	1993	0.510126	0.404954	0.591754	0.360303	0.225429	0.495334	0.707004	0.455384	0.912375
COM	Comoros	Sub-Saharan Africa	Eastern Sub-Saharan Africa	1993	0.386319	0.294534	0.485178	0.33728	0.248985	0.426278	0.873752	0.740066	0.972186
DJI	Djibouti	Sub-Saharan Africa	Eastern Sub-Saharan Africa	1993	0.820079	0.76832	0.869212	0.518117	0.282278	0.690191	0.632464	0.341668	0.8434
ERI	Eritrea	Sub-Saharan Africa	Eastern Sub-Saharan Africa	1993	0.370023	0.293343	0.455271	0.314964	0.232189	0.403395	0.850656	0.699522	0.954525
ETH	Ethiopia	Sub-Saharan Africa	Eastern Sub-Saharan Africa	1993	0.185163	0.128135	0.267756	0.143932	0.0885723	0.215624	0.777756	0.540631	0.940612
KEN	Kenya	Sub-Saharan Africa	Eastern Sub-Saharan Africa	1993	0.667527	0.588899	0.747696	0.322351	0.196946	0.439203	0.482419	0.30141	0.645866
MDG	Madagascar	Sub-Saharan Africa	Eastern Sub-Saharan Africa	1993	0.475931	0.401872	0.560837	0.361008	0.258314	0.45825	0.757494	0.592482	0.8904
MWI	Malawi	Sub-Saharan Africa	Eastern Sub-Saharan Africa	1993	0.628669	0.557344	0.706175	0.369301	0.247704	0.492652	0.587446	0.415505	0.766535
MUS	Mauritius	Southeast Asia, East Asia, and Oceania	Southeast Asia	1993	0.738732	0.665907	0.807646	0.412105	0.238636	0.582736	0.558131	0.326861	0.783598
MOZ	Mozambique	Sub-Saharan Africa	Eastern Sub-Saharan Africa	1993	0.421214	0.317472	0.510115	0.394976	0.297632	0.48536	0.937782	0.866094	0.985705
RWA	Rwanda	Sub-Saharan Africa	Eastern Sub-Saharan Africa	1993	0.356538	0.27711	0.451964	0.307556	0.228943	0.401354	0.86222	0.731939	0.950344
SYC	Seychelles	Southeast Asia, East Asia, and Oceania	Southeast Asia	1993	0.818824	0.749474	0.878114	0.682501	0.446488	0.830197	0.833453	0.547342	0.981287
SOM	Somalia	Sub-Saharan Africa	Eastern Sub-Saharan Africa	1993	0.270847	0.199559	0.346681	0.145808	0.077495	0.224592	0.539324	0.312753	0.752177
TZA	Tanzania	Sub-Saharan Africa	Eastern Sub-Saharan Africa	1993	0.666638	0.58546	0.727524	0.534059	0.394077	0.642152	0.800571	0.604026	0.919635
UGA	Uganda	Sub-Saharan Africa	Eastern Sub-Saharan Africa	1993	0.819248	0.769693	0.863389	0.234793	0.119638	0.381269	0.286537	0.146677	0.459995
ZMB	Zambia	Sub-Saharan Africa	Eastern Sub-Saharan Africa	1993	0.629259	0.545167	0.712961	0.474741	0.325139	0.575152	0.754587	0.531195	0.8748
BWA	Botswana	Sub-Saharan Africa	Southern Sub-Saharan Africa	1993	0.587304	0.510478	0.657827	0.481631	0.363268	0.580382	0.81985	0.644392	0.941256
LSO	Lesotho	Sub-Saharan Africa	Southern Sub-Saharan Africa	1993	0.462565	0.385257	0.537513	0.292499	0.165939	0.40363	0.632961	0.377599	0.851706
NAM	Namibia	Sub-Saharan Africa	Southern Sub-Saharan Africa	1993	0.604222	0.541207	0.66636	0.530436	0.439213	0.614193	0.878513	0.729268	0.973838
ZAF	South Africa	Sub-Saharan Africa	Southern Sub-Saharan Africa	1993	0.667074	0.60176	0.740205	0.477658	0.299773	0.603236	0.716231	0.460695	0.889443
SWZ	Eswatini	Sub-Saharan Africa	Southern Sub-Saharan Africa	1993	0.614747	0.538247	0.687788	0.490334	0.361355	0.598535	0.797652	0.59511	0.923554
ZWE	Zimbabwe	Sub-Saharan Africa	Southern Sub-Saharan Africa	1993	0.555257	0.418817	0.658228	0.367158	0.228758	0.493801	0.664325	0.425549	0.853204
BEN	Benin	Sub-Saharan Africa	Western Sub-Saharan Africa	1993	0.327913	0.22043	0.46446	0.21887	0.126157	0.344845	0.666713	0.45395	0.871631
BFA	Burkina Faso	Sub-Saharan Africa	Western Sub-Saharan Africa	1993	0.283847	0.225173	0.360614	0.266211	0.206618	0.337615	0.938491	0.815126	0.996051
CMR	Cameroon	Sub-Saharan Africa	Western Sub-Saharan Africa	1993	0.43623	0.359572	0.503143	0.269034	0.180336	0.367527	0.617038	0.416793	0.805274
CPV	Cape Verde	Sub-Saharan Africa	Western Sub-Saharan Africa	1993	0.652505	0.584786	0.718555	0.605798	0.521456	0.681927	0.928397	0.835387	0.981554
TCD	Chad	Sub-Saharan Africa	Western Sub-Saharan Africa	1993	0.236445	0.147959	0.359804	0.0336194	0.00960771	0.0856338	0.143128	0.0424878	0.348229
CIV	Cote d'Ivoire	Sub-Saharan Africa	Western Sub-Saharan Africa	1993	0.40974	0.327755	0.478057	0.304786	0.221525	0.379069	0.744376	0.588239	0.877898
GMB	Gambia	Sub-Saharan Africa	Western Sub-Saharan Africa	1993	0.634321	0.573473	0.690136	0.520673	0.410566	0.61026	0.820912	0.655517	0.934554
GHA	Ghana	Sub-Saharan Africa	Western Sub-Saharan Africa	1993	0.672307	0.614278	0.735996	0.433662	0.295886	0.551203	0.645141	0.442234	0.798939
GIN	Guinea	Sub-Saharan Africa	Western Sub-Saharan Africa	1993	0.333488	0.268623	0.407416	0.256619	0.188383	0.339616	0.770233	0.590522	0.923784
GNB	Guinea-Bissau	Sub-Saharan Africa	Western Sub-Saharan Africa	1993	0.36605	0.28341	0.451066	0.338131	0.258018	0.425518	0.92423	0.814798	0.987791
LBR	Liberia	Sub-Saharan Africa	Western Sub-Saharan Africa	1993	0.599711	0.504621	0.684557	0.364784	0.225646	0.499499	0.608872	0.378691	0.801936
MLI	Mali	Sub-Saharan Africa	Western Sub-Saharan Africa	1993	0.188997	0.131571	0.253011	0.14856	0.0963034	0.207774	0.786012	0.582929	0.929542
MRT	Mauritania	Sub-Saharan Africa	Western Sub-Saharan Africa	1993	0.180658	0.130585	0.242587	0.156932	0.103751	0.215935	0.868314	0.69624	0.969249
NER	Niger	Sub-Saharan Africa	Western Sub-Saharan Africa	1993	0.291675	0.224089	0.361208	0.117157	0.0480547	0.218202	0.401242	0.171461	0.688106
NGA	Nigeria	Sub-Saharan Africa	Western Sub-Saharan Africa	1993	0.526238	0.385739	0.669761	0.282899	0.159313	0.428107	0.536871	0.336451	0.715361
STP	Sao Tome And Principe	Sub-Saharan Africa	Western Sub-Saharan Africa	1993	0.505088	0.359467	0.623506	0.251234	0.0713548	0.452971	0.499358	0.142342	0.854017
SEN	Senegal	Sub-Saharan Africa	Western Sub-Saharan Africa	1993	0.342578	0.270859	0.417331	0.288045	0.218827	0.354875	0.841823	0.698366	0.945855
SLE	Sierra Leone	Sub-Saharan Africa	Western Sub-Saharan Africa	1993	0.333678	0.242588	0.440371	0.116807	0.0338065	0.231509	0.347693	0.111927	0.640139
TGO	Togo	Sub-Saharan Africa	Western Sub-Saharan Africa	1993	0.260478	0.17838	0.342783	0.19194	0.123523	0.263545	0.736693	0.591525	0.849788
COK	Cook Islands	Southeast Asia, East Asia, and Oceania	Oceania	1993	0.683154	0.610229	0.743916	0.663956	0.556233	0.735579	0.971606	0.862716	0.999327
GUF	French Guiana	Latin America and Caribbean	Caribbean	1993	0.624023	0.506789	0.74085	0.310606	0.172269	0.458198	0.496537	0.293277	0.706268
MYT	Mayotte	Sub-Saharan Africa	Eastern Sub-Saharan Africa	1993	0.38793	0.301457	0.470644	0.340639	0.260576	0.425265	0.878745	0.750203	0.973945
NRU	Nauru	Southeast Asia, East Asia, and Oceania	Oceania	1993	0.677849	0.595789	0.756056	0.659893	0.560731	0.74589	0.97347	0.866434	0.999373
NIU	Niue	Southeast Asia, East Asia, and Oceania	Oceania	1993	0.666204	0.594371	0.735039	0.65076	0.559511	0.722631	0.9767	0.890877	0.999367
PLW	Palau	Southeast Asia, East Asia, and Oceania	Oceania	1993	0.675336	0.599933	0.737601	0.656682	0.556555	0.727605	0.972226	0.856467	0.999383
KNA	Saint Kitts And Nevis	Latin America and Caribbean	Caribbean	1993	0.581706	0.407798	0.711504	0.482053	0.30988	0.626513	0.827309	0.653806	0.961326
TKL	Tokelau	Southeast Asia, East Asia, and Oceania	Oceania	1993	0.657281	0.586438	0.723248	0.637332	0.538736	0.71416	0.969439	0.855092	0.999216
TUV	Tuvalu	Southeast Asia, East Asia, and Oceania	Oceania	1993	0.587012	0.506287	0.666521	0.567008	0.473294	0.652678	0.966095	0.845608	0.998973
SSD	South Sudan	Sub-Saharan Africa	Eastern Sub-Saharan Africa	1993	0.23854	0.153869	0.328507	0.186142	0.107987	0.275239	0.78022	0.557604	0.945667
SDN	Sudan	North Africa and Middle East	North Africa and Middle East	1993	0.473805	0.38734	0.560062	0.259158	0.144415	0.389648	0.545487	0.321127	0.755561
CHN	China	Southeast Asia, East Asia, and Oceania	Southeast Asia	1994	0.746527	0.664425	0.814748	0.37224	0.227405	0.534496	0.498558	0.311121	0.703801
PRK	North Korea	Southeast Asia, East Asia, and Oceania	Southeast Asia	1994	0.623291	0.521585	0.720455	0.444367	0.267327	0.581678	0.711781	0.450923	0.87378
TWN	Taiwan	Southeast Asia, East Asia, and Oceania	Southeast Asia	1994	0.824046	0.746844	0.878169	0.364548	0.145421	0.563799	0.441955	0.180121	0.67483
KHM	Cambodia	Southeast Asia, East Asia, and Oceania	Southeast Asia	1994	0.745389	0.675094	0.810529	0.211652	0.111684	0.361864	0.284148	0.147705	0.481224
IDN	Indonesia	Southeast Asia, East Asia, and Oceania	Southeast Asia	1994	0.86418	0.819697	0.900923	0.348749	0.207005	0.506056	0.403576	0.235574	0.588263
LAO	Laos	Southeast Asia, East Asia, and Oceania	Southeast Asia	1994	0.55082	0.455449	0.661128	0.353623	0.238667	0.477503	0.641935	0.457972	0.79688
MYS	Malaysia	Southeast Asia, East Asia, and Oceania	Southeast Asia	1994	0.804051	0.743188	0.855446	0.5205	0.337851	0.677536	0.647329	0.423708	0.829625
MDV	Maldives	Southeast Asia, East Asia, and Oceania	Southeast Asia	1994	0.810091	0.731843	0.87305	0.694216	0.528826	0.810183	0.856939	0.662323	0.969071
MMR	Myanmar	Southeast Asia, East Asia, and Oceania	Southeast Asia	1994	0.541449	0.410502	0.660515	0.316972	0.201321	0.443523	0.586344	0.388967	0.765133
PHL	Philippines	Southeast Asia, East Asia, and Oceania	Southeast Asia	1994	0.50069	0.415612	0.594947	0.294166	0.194624	0.39968	0.588052	0.396354	0.767634
LKA	Sri Lanka	Southeast Asia, East Asia, and Oceania	Southeast Asia	1994	0.731571	0.649658	0.801988	0.426757	0.254767	0.596307	0.583493	0.354248	0.795927
THA	Thailand	Southeast Asia, East Asia, and Oceania	Southeast Asia	1994	0.724597	0.643887	0.791933	0.530768	0.381083	0.651571	0.732513	0.537419	0.87552
TLS	East Timor	Southeast Asia, East Asia, and Oceania	Southeast Asia	1994	0.765604	0.694735	0.836478	0.669424	0.559965	0.758703	0.874722	0.747073	0.971558
VNM	Vietnam	Southeast Asia, East Asia, and Oceania	Southeast Asia	1994	0.734884	0.652121	0.80501	0.352377	0.212837	0.504878	0.480414	0.287783	0.686557
FJI	Fiji	Southeast Asia, East Asia, and Oceania	Oceania	1994	0.790361	0.714741	0.856021	0.76238	0.668249	0.833097	0.964887	0.85838	0.996645
KIR	Kiribati	Southeast Asia, East Asia, and Oceania	Oceania	1994	0.746421	0.680431	0.810252	0.723847	0.632641	0.795953	0.97003	0.859638	0.999135
MHL	Marshall Islands	Southeast Asia, East Asia, and Oceania	Oceania	1994	0.631846	0.551616	0.709897	0.62237	0.53952	0.700868	0.985024	0.93848	0.998876
FSM	Micronesia	Southeast Asia, East Asia, and Oceania	Oceania	1994	0.631083	0.533043	0.716534	0.591644	0.480469	0.68384	0.937725	0.820942	0.991905
PNG	Papua New Guinea	Southeast Asia, East Asia, and Oceania	Oceania	1994	0.466414	0.375954	0.55921	0.400998	0.292679	0.498011	0.860061	0.656389	0.961425
WSM	Samoa	Southeast Asia, East Asia, and Oceania	Oceania	1994	0.620484	0.537924	0.701112	0.596835	0.517937	0.675607	0.962243	0.895751	0.994719
SLB	Solomon Islands	Southeast Asia, East Asia, and Oceania	Oceania	1994	0.405912	0.306685	0.510668	0.389547	0.293932	0.492472	0.960145	0.857243	0.994792
TON	Tonga	Southeast Asia, East Asia, and Oceania	Oceania	1994	0.778146	0.698936	0.847313	0.759132	0.682698	0.827545	0.976081	0.894889	0.999349
VUT	Vanuatu	Southeast Asia, East Asia, and Oceania	Oceania	1994	0.645919	0.55699	0.721427	0.618551	0.524489	0.703927	0.957606	0.870781	0.995481
ARM	Armenia	Central Asia	Central Asia	1994	0.237932	0.136262	0.376048	0.230232	0.132891	0.363824	0.968669	0.877255	0.998538
AZE	Azerbaijan	Central Asia	Central Asia	1994	0.291627	0.151235	0.492038	0.275117	0.143004	0.469364	0.943584	0.797571	0.998529
GEO	Georgia	Central Asia	Central Asia	1994	0.20439	0.102987	0.362413	0.199177	0.100582	0.35529	0.974318	0.900013	0.998672
KAZ	Kazakhstan	Central Asia	Central Asia	1994	0.428852	0.342982	0.507878	0.414579	0.334637	0.486975	0.968052	0.857999	0.999048
KGZ	Kyrgyzstan	Central Asia	Central Asia	1994	0.488844	0.411156	0.557608	0.473601	0.399485	0.537789	0.969409	0.88488	0.997598
MNG	Mongolia	Central Asia	Central Asia	1994	0.628153	0.55771	0.699943	0.58489	0.502979	0.670375	0.93119	0.819544	0.982911
TJK	Tajikistan	Central Asia	Central Asia	1994	0.443224	0.348132	0.538947	0.431716	0.340243	0.52533	0.97454	0.886906	0.998469
TKM	Turkmenistan	Central Asia	Central Asia	1994	0.54931	0.458603	0.633846	0.531792	0.428263	0.621967	0.968107	0.855623	0.999115
UZB	Uzbekistan	Central Asia	Central Asia	1994	0.490373	0.42314	0.560792	0.473292	0.404858	0.541881	0.965622	0.873987	0.997425
BRN	Brunei	Southeast Asia, East Asia, and Oceania	Southeast Asia	1994	0.847851	0.78185	0.906435	0.548035	0.372828	0.706678	0.646416	0.442812	0.83555
JPN	Japan	Southeast Asia, East Asia, and Oceania	Southeast Asia	1994	0.845363	0.782296	0.894094	0.384277	0.181068	0.596512	0.454701	0.213082	0.699388
KOR	South Korea	Southeast Asia, East Asia, and Oceania	Southeast Asia	1994	0.808007	0.746497	0.856481	0.458828	0.273766	0.648074	0.568768	0.333052	0.806422
SGP	Singapore	Southeast Asia, East Asia, and Oceania	Southeast Asia	1994	0.830427	0.754769	0.883179	0.355886	0.156625	0.580419	0.429111	0.187818	0.700396
ARG	Argentina	Latin America and Caribbean	Tropical Latin America	1994	0.550576	0.45164	0.647057	0.301746	0.182985	0.422522	0.548614	0.344689	0.739494
CHL	Chile	Latin America and Caribbean	Tropical Latin America	1994	0.498793	0.406454	0.590972	0.360735	0.25689	0.461111	0.724494	0.530884	0.885414
URY	Uruguay	Latin America and Caribbean	Tropical Latin America	1994	0.5481	0.448809	0.649396	0.389946	0.265505	0.504116	0.711175	0.516565	0.863684
ATG	Antigua And Barbuda	Latin America and Caribbean	Caribbean	1994	0.545787	0.397183	0.667171	0.391599	0.255939	0.534164	0.717359	0.5304	0.873213
BHS	Bahamas	Latin America and Caribbean	Caribbean	1994	0.603194	0.484292	0.726597	0.461862	0.335358	0.596206	0.765864	0.593691	0.896955
BRB	Barbados	Latin America and Caribbean	Caribbean	1994	0.576051	0.443154	0.674786	0.297213	0.176708	0.426865	0.516788	0.320173	0.708169
BLZ	Belize	Latin America and Caribbean	Caribbean	1994	0.531223	0.405962	0.648287	0.268806	0.162284	0.40128	0.507295	0.315683	0.73594
CUB	Cuba	Latin America and Caribbean	Caribbean	1994	0.767214	0.655659	0.850946	0.633465	0.500961	0.758828	0.825647	0.673531	0.962084
DMA	Dominica	Latin America and Caribbean	Caribbean	1994	0.566633	0.445722	0.691848	0.333961	0.162766	0.530219	0.587882	0.294402	0.867864
DOM	Dominican Republic	Latin America and Caribbean	Caribbean	1994	0.55293	0.441493	0.659038	0.315329	0.200731	0.439996	0.568538	0.405671	0.749345
GRD	Grenada	Latin America and Caribbean	Caribbean	1994	0.593482	0.474526	0.711303	0.512525	0.38588	0.638849	0.863393	0.71606	0.971938
GUY	Guyana	Latin America and Caribbean	Caribbean	1994	0.63779	0.52351	0.731288	0.335256	0.209366	0.460681	0.526831	0.329818	0.71686
HTI	Haiti	Latin America and Caribbean	Caribbean	1994	0.259478	0.17081	0.35761	0.0983834	0.046193	0.164345	0.379042	0.203731	0.557415
JAM	Jamaica	Latin America and Caribbean	Caribbean	1994	0.56275	0.438982	0.670073	0.320675	0.208201	0.436596	0.571051	0.385283	0.7523
LCA	Saint Lucia	Latin America and Caribbean	Caribbean	1994	0.605252	0.475635	0.72323	0.333128	0.187466	0.484733	0.55009	0.319931	0.769512
VCT	Saint Vincent And The Grenadines	Latin America and Caribbean	Caribbean	1994	0.557496	0.434928	0.708243	0.479595	0.346558	0.606717	0.860565	0.708773	0.971172
SUR	Suriname	Latin America and Caribbean	Caribbean	1994	0.626146	0.526145	0.715334	0.316488	0.193173	0.458523	0.505592	0.30742	0.699891
TTO	Trinidad And Tobago	Latin America and Caribbean	Caribbean	1994	0.594431	0.46998	0.700585	0.337528	0.194757	0.479092	0.567247	0.345317	0.743857
BOL	Bolivia	Latin America and Caribbean	Andean Latin America	1994	0.560074	0.401269	0.733671	0.426367	0.293005	0.581966	0.760938	0.62488	0.882486
ECU	Ecuador	Latin America and Caribbean	Andean Latin America	1994	0.789853	0.629288	0.885964	0.436821	0.275792	0.593356	0.552215	0.369842	0.725889
PER	Peru	Latin America and Caribbean	Andean Latin America	1994	0.516051	0.340204	0.656307	0.395154	0.260065	0.526795	0.766196	0.617894	0.897478
COL	Colombia	Latin America and Caribbean	Central Latin America	1994	0.563078	0.45362	0.664596	0.321613	0.228263	0.434	0.571725	0.428728	0.743326
CRI	Costa Rica	Latin America and Caribbean	Central Latin America	1994	0.705006	0.604748	0.793482	0.350872	0.20492	0.502649	0.49704	0.299368	0.666529
SLV	El Salvador	Latin America and Caribbean	Central Latin America	1994	0.653365	0.53555	0.750149	0.357123	0.240509	0.466735	0.547075	0.40307	0.680916
GTM	Guatemala	Latin America and Caribbean	Central Latin America	1994	0.469705	0.349339	0.614953	0.152877	0.0831326	0.248676	0.327801	0.17889	0.503129
HND	Honduras	Latin America and Caribbean	Central Latin America	1994	0.551014	0.42266	0.667579	0.30014	0.187119	0.403176	0.545621	0.350872	0.726372
MEX	Mexico	Latin America and Caribbean	Central Latin America	1994	0.556552	0.440372	0.66207	0.189785	0.103688	0.315746	0.340398	0.197219	0.532146
NIC	Nicaragua	Latin America and Caribbean	Central Latin America	1994	0.539865	0.407687	0.669391	0.340137	0.232193	0.459119	0.631215	0.4706	0.77213
PAN	Panama	Latin America and Caribbean	Central Latin America	1994	0.712835	0.625544	0.790315	0.432849	0.290221	0.560935	0.606835	0.423264	0.769646
VEN	Venezuela	Latin America and Caribbean	Central Latin America	1994	0.620538	0.48271	0.74688	0.41439	0.27865	0.553888	0.668804	0.457234	0.834046
BRA	Brazil	Latin America and Caribbean	Tropical Latin America	1994	0.485638	0.404714	0.572235	0.342191	0.244431	0.440216	0.704695	0.524715	0.861669
PRY	Paraguay	Latin America and Caribbean	Tropical Latin America	1994	0.65838	0.572847	0.734331	0.374292	0.26745	0.499099	0.568997	0.406313	0.730182
DZA	Algeria	North Africa and Middle East	North Africa and Middle East	1994	0.417547	0.328026	0.50168	0.326613	0.234478	0.417682	0.781827	0.621317	0.891246
BHR	Bahrain	North Africa and Middle East	North Africa and Middle East	1994	0.761925	0.691497	0.829935	0.537173	0.376054	0.671279	0.705015	0.505666	0.871926
EGY	Egypt	North Africa and Middle East	North Africa and Middle East	1994	0.557623	0.458668	0.659567	0.172438	0.0838218	0.288865	0.308772	0.149089	0.493653
IRN	Iran	North Africa and Middle East	North Africa and Middle East	1994	0.388818	0.307574	0.481777	0.260286	0.170098	0.351332	0.669911	0.468116	0.845014
IRQ	Iraq	North Africa and Middle East	North Africa and Middle East	1994	0.550756	0.453544	0.645377	0.329058	0.224069	0.447166	0.597638	0.418805	0.768382
JOR	Jordan	North Africa and Middle East	North Africa and Middle East	1994	0.716563	0.640082	0.788124	0.496336	0.37924	0.614908	0.692846	0.531807	0.831347
KWT	Kuwait	North Africa and Middle East	North Africa and Middle East	1994	0.778311	0.696606	0.850018	0.575534	0.426243	0.716313	0.738719	0.556147	0.878015
LBN	Lebanon	North Africa and Middle East	North Africa and Middle East	1994	0.561485	0.447312	0.668297	0.431714	0.312204	0.547425	0.770283	0.578403	0.899342
LBY	Libya	North Africa and Middle East	North Africa and Middle East	1994	0.428021	0.324688	0.536024	0.352223	0.253138	0.461251	0.823288	0.644211	0.916928
MAR	Morocco	North Africa and Middle East	North Africa and Middle East	1994	0.452022	0.36785	0.538783	0.190361	0.111993	0.279489	0.422584	0.253488	0.603765
PSE	Palestine	North Africa and Middle East	North Africa and Middle East	1994	0.596308	0.48998	0.699408	0.425514	0.302335	0.558665	0.713467	0.530107	0.86555
OMN	Oman	North Africa and Middle East	North Africa and Middle East	1994	0.738967	0.649191	0.811071	0.549212	0.397365	0.675562	0.742885	0.551665	0.88826
QAT	Qatar	North Africa and Middle East	North Africa and Middle East	1994	0.59958	0.488605	0.692016	0.405114	0.253939	0.536685	0.675493	0.421186	0.840182
SAU	Saudi Arabia	North Africa and Middle East	North Africa and Middle East	1994	0.555265	0.451303	0.671988	0.461224	0.339054	0.577706	0.829799	0.679239	0.935785
SYR	Syria	North Africa and Middle East	North Africa and Middle East	1994	0.598905	0.505116	0.683776	0.269452	0.156732	0.392343	0.449237	0.275721	0.627263
TUN	Tunisia	North Africa and Middle East	North Africa and Middle East	1994	0.553792	0.450439	0.656313	0.348359	0.239417	0.448224	0.629704	0.44924	0.769865
TUR	Turkey	North Africa and Middle East	North Africa and Middle East	1994	0.346751	0.270208	0.441067	0.254192	0.191519	0.3308	0.734138	0.585693	0.850626
ARE	United Arab Emirates	North Africa and Middle East	North Africa and Middle East	1994	0.773277	0.691297	0.843545	0.569141	0.365513	0.701127	0.736466	0.472675	0.891786
YEM	Yemen	North Africa and Middle East	North Africa and Middle East	1994	0.454085	0.351989	0.541379	0.246689	0.146777	0.346177	0.543495	0.354647	0.715901
AFG	Afghanistan	North Africa and Middle East	North Africa and Middle East	1994	0.380672	0.285777	0.47659	0.265598	0.167005	0.376807	0.69822	0.464409	0.893979
BGD	Bangladesh	South Asia	South Asia	1994	0.337464	0.222907	0.446708	0.0681769	0.0262166	0.134014	0.201344	0.0880485	0.365393
BTN	Bhutan	South Asia	South Asia	1994	0.636852	0.501774	0.737199	0.259338	0.0980134	0.488606	0.4088	0.155184	0.754414
IND	India	South Asia	South Asia	1994	0.727797	0.637808	0.799614	0.17506	0.0730104	0.318907	0.240307	0.101325	0.439291
NPL	Nepal	South Asia	South Asia	1994	0.443432	0.301077	0.566759	0.175811	0.0747351	0.315442	0.398102	0.168481	0.68124
PAK	Pakistan	South Asia	South Asia	1994	0.727616	0.626617	0.805017	0.173676	0.0615971	0.337511	0.238423	0.0879018	0.47089
AGO	Angola	Sub-Saharan Africa	Central Sub-Saharan Africa	1994	0.545809	0.41296	0.689089	0.474568	0.344668	0.611787	0.87063	0.723334	0.973205
CAF	Central African Republic	Sub-Saharan Africa	Central Sub-Saharan Africa	1994	0.492552	0.354392	0.623673	0.359202	0.226186	0.484213	0.731743	0.473561	0.898262
COG	Republic Of Congo	Sub-Saharan Africa	Central Sub-Saharan Africa	1994	0.589876	0.456867	0.72304	0.377707	0.220839	0.548634	0.639011	0.419179	0.830444
COD	Democratic Republic Of The Congo	Sub-Saharan Africa	Central Sub-Saharan Africa	1994	0.602837	0.45494	0.72385	0.304499	0.168609	0.45747	0.506185	0.288822	0.73137
GNQ	Equatorial Guinea	Sub-Saharan Africa	Central Sub-Saharan Africa	1994	0.613154	0.48104	0.757391	0.367827	0.214243	0.545426	0.601023	0.349099	0.818791
GAB	Gabon	Sub-Saharan Africa	Central Sub-Saharan Africa	1994	0.732589	0.605677	0.818751	0.477802	0.300694	0.631184	0.65294	0.428725	0.825316
BDI	Burundi	Sub-Saharan Africa	Eastern Sub-Saharan Africa	1994	0.506522	0.421446	0.596296	0.367195	0.241361	0.478773	0.725241	0.4984	0.904248
COM	Comoros	Sub-Saharan Africa	Eastern Sub-Saharan Africa	1994	0.392158	0.306713	0.479544	0.342365	0.256233	0.429157	0.873528	0.748973	0.972589
DJI	Djibouti	Sub-Saharan Africa	Eastern Sub-Saharan Africa	1994	0.814881	0.759775	0.864103	0.504043	0.302454	0.69412	0.618617	0.375859	0.845794
ERI	Eritrea	Sub-Saharan Africa	Eastern Sub-Saharan Africa	1994	0.390173	0.320471	0.466051	0.331345	0.253522	0.418587	0.849414	0.702145	0.951597
ETH	Ethiopia	Sub-Saharan Africa	Eastern Sub-Saharan Africa	1994	0.197727	0.136015	0.274285	0.153586	0.0923584	0.227231	0.773677	0.565319	0.925466
KEN	Kenya	Sub-Saharan Africa	Eastern Sub-Saharan Africa	1994	0.665406	0.598276	0.72311	0.333999	0.21696	0.486272	0.502017	0.32553	0.723104
MDG	Madagascar	Sub-Saharan Africa	Eastern Sub-Saharan Africa	1994	0.471746	0.401154	0.5523	0.354139	0.26816	0.435919	0.75118	0.592056	0.878019
MWI	Malawi	Sub-Saharan Africa	Eastern Sub-Saharan Africa	1994	0.639866	0.562063	0.700148	0.380454	0.272975	0.494276	0.59433	0.435184	0.76636
MUS	Mauritius	Southeast Asia, East Asia, and Oceania	Southeast Asia	1994	0.74222	0.670463	0.813154	0.413402	0.243926	0.578626	0.556942	0.329786	0.764523
MOZ	Mozambique	Sub-Saharan Africa	Eastern Sub-Saharan Africa	1994	0.448152	0.349242	0.53238	0.418136	0.326235	0.49752	0.933469	0.860965	0.983077
RWA	Rwanda	Sub-Saharan Africa	Eastern Sub-Saharan Africa	1994	0.310991	0.247499	0.386997	0.264788	0.203441	0.334278	0.851495	0.741722	0.938112
SYC	Seychelles	Southeast Asia, East Asia, and Oceania	Southeast Asia	1994	0.822999	0.751614	0.874769	0.684315	0.438573	0.830773	0.831269	0.539029	0.980977
SOM	Somalia	Sub-Saharan Africa	Eastern Sub-Saharan Africa	1994	0.265079	0.191201	0.345562	0.144056	0.0740717	0.229609	0.540721	0.309871	0.751139
TZA	Tanzania	Sub-Saharan Africa	Eastern Sub-Saharan Africa	1994	0.670035	0.593072	0.74132	0.524914	0.382171	0.643923	0.783093	0.582092	0.911794
UGA	Uganda	Sub-Saharan Africa	Eastern Sub-Saharan Africa	1994	0.815948	0.759588	0.858958	0.225498	0.124595	0.364818	0.276502	0.151764	0.442728
ZMB	Zambia	Sub-Saharan Africa	Eastern Sub-Saharan Africa	1994	0.62992	0.54342	0.705059	0.483824	0.381081	0.576939	0.768105	0.617753	0.882807
BWA	Botswana	Sub-Saharan Africa	Southern Sub-Saharan Africa	1994	0.585251	0.509337	0.651795	0.472667	0.349978	0.565939	0.80832	0.607434	0.933068
LSO	Lesotho	Sub-Saharan Africa	Southern Sub-Saharan Africa	1994	0.475261	0.386786	0.573099	0.302114	0.186743	0.418527	0.635587	0.409269	0.846137
NAM	Namibia	Sub-Saharan Africa	Southern Sub-Saharan Africa	1994	0.602563	0.535229	0.67905	0.524133	0.43162	0.607822	0.870382	0.715281	0.967116
ZAF	South Africa	Sub-Saharan Africa	Southern Sub-Saharan Africa	1994	0.67273	0.606559	0.743001	0.487961	0.303036	0.626296	0.725686	0.44997	0.898368
SWZ	Eswatini	Sub-Saharan Africa	Southern Sub-Saharan Africa	1994	0.617793	0.547268	0.680838	0.48004	0.338396	0.594034	0.777411	0.543661	0.926818
ZWE	Zimbabwe	Sub-Saharan Africa	Southern Sub-Saharan Africa	1994	0.547734	0.447917	0.660164	0.365359	0.235154	0.493108	0.66736	0.451345	0.84677
BEN	Benin	Sub-Saharan Africa	Western Sub-Saharan Africa	1994	0.327616	0.194203	0.436229	0.218416	0.11556	0.332428	0.664916	0.462484	0.859046
BFA	Burkina Faso	Sub-Saharan Africa	Western Sub-Saharan Africa	1994	0.299988	0.229527	0.39067	0.276845	0.207648	0.358655	0.924184	0.769471	0.994004
CMR	Cameroon	Sub-Saharan Africa	Western Sub-Saharan Africa	1994	0.441837	0.369174	0.509124	0.267107	0.172251	0.343926	0.604477	0.423313	0.762131
CPV	Cape Verde	Sub-Saharan Africa	Western Sub-Saharan Africa	1994	0.655073	0.579779	0.720347	0.606888	0.516851	0.679989	0.926502	0.829966	0.980047
TCD	Chad	Sub-Saharan Africa	Western Sub-Saharan Africa	1994	0.237675	0.13688	0.361249	0.0359421	0.00724827	0.108156	0.150716	0.0327717	0.410336
CIV	Cote d'Ivoire	Sub-Saharan Africa	Western Sub-Saharan Africa	1994	0.422452	0.3306	0.510466	0.312278	0.230166	0.388375	0.740561	0.583484	0.872482
GMB	Gambia	Sub-Saharan Africa	Western Sub-Saharan Africa	1994	0.616718	0.549023	0.691232	0.497344	0.380226	0.597875	0.806528	0.624639	0.924315
GHA	Ghana	Sub-Saharan Africa	Western Sub-Saharan Africa	1994	0.663424	0.612739	0.71591	0.414158	0.295719	0.537259	0.624421	0.44705	0.789009
GIN	Guinea	Sub-Saharan Africa	Western Sub-Saharan Africa	1994	0.354602	0.294316	0.424649	0.268885	0.192432	0.352746	0.758761	0.571679	0.915432
GNB	Guinea-Bissau	Sub-Saharan Africa	Western Sub-Saharan Africa	1994	0.385717	0.315995	0.471276	0.352638	0.279006	0.437767	0.914715	0.79076	0.984433
LBR	Liberia	Sub-Saharan Africa	Western Sub-Saharan Africa	1994	0.605889	0.495503	0.698517	0.358267	0.215285	0.50126	0.591539	0.367505	0.792242
MLI	Mali	Sub-Saharan Africa	Western Sub-Saharan Africa	1994	0.200246	0.146311	0.254456	0.156155	0.110546	0.211143	0.780312	0.604314	0.926756
MRT	Mauritania	Sub-Saharan Africa	Western Sub-Saharan Africa	1994	0.195325	0.139346	0.260543	0.16815	0.117644	0.230535	0.862266	0.724286	0.962099
NER	Niger	Sub-Saharan Africa	Western Sub-Saharan Africa	1994	0.308738	0.233617	0.395224	0.125315	0.0505932	0.236296	0.405442	0.172462	0.684887
NGA	Nigeria	Sub-Saharan Africa	Western Sub-Saharan Africa	1994	0.517019	0.381927	0.6329	0.274548	0.164554	0.412095	0.529948	0.350289	0.704698
STP	Sao Tome And Principe	Sub-Saharan Africa	Western Sub-Saharan Africa	1994	0.517208	0.365985	0.645525	0.269138	0.0862093	0.475866	0.520971	0.169175	0.844094
SEN	Senegal	Sub-Saharan Africa	Western Sub-Saharan Africa	1994	0.358975	0.300245	0.434399	0.299387	0.236955	0.373992	0.834611	0.699549	0.935932
SLE	Sierra Leone	Sub-Saharan Africa	Western Sub-Saharan Africa	1994	0.341079	0.252834	0.445761	0.13025	0.0317854	0.253117	0.381525	0.098517	0.715781
TGO	Togo	Sub-Saharan Africa	Western Sub-Saharan Africa	1994	0.271284	0.203504	0.350394	0.19352	0.127912	0.259449	0.71265	0.541373	0.837834
COK	Cook Islands	Southeast Asia, East Asia, and Oceania	Oceania	1994	0.682591	0.606817	0.747783	0.665123	0.571026	0.739802	0.974277	0.885879	0.99944
GUF	French Guiana	Latin America and Caribbean	Caribbean	1994	0.626216	0.52346	0.714746	0.320832	0.203925	0.44966	0.513706	0.318475	0.695794
MYT	Mayotte	Sub-Saharan Africa	Eastern Sub-Saharan Africa	1994	0.394493	0.314432	0.480818	0.342478	0.268396	0.42349	0.868904	0.750669	0.969832
NRU	Nauru	Southeast Asia, East Asia, and Oceania	Oceania	1994	0.673546	0.583105	0.745252	0.656337	0.551489	0.734489	0.974421	0.876036	0.999406
NIU	Niue	Southeast Asia, East Asia, and Oceania	Oceania	1994	0.669537	0.598	0.730755	0.651596	0.554359	0.720044	0.973088	0.870592	0.999307
PLW	Palau	Southeast Asia, East Asia, and Oceania	Oceania	1994	0.681046	0.604149	0.746492	0.663671	0.569071	0.737034	0.974402	0.879514	0.999373
KNA	Saint Kitts And Nevis	Latin America and Caribbean	Caribbean	1994	0.597681	0.456002	0.71815	0.499918	0.357099	0.628312	0.83645	0.68832	0.963425
TKL	Tokelau	Southeast Asia, East Asia, and Oceania	Oceania	1994	0.654791	0.584408	0.717003	0.634832	0.540167	0.706093	0.969447	0.866135	0.999213
TUV	Tuvalu	Southeast Asia, East Asia, and Oceania	Oceania	1994	0.58641	0.519962	0.653878	0.568883	0.487211	0.642542	0.970127	0.876336	0.9989
SSD	South Sudan	Sub-Saharan Africa	Eastern Sub-Saharan Africa	1994	0.24642	0.171151	0.33556	0.189189	0.114224	0.268426	0.769308	0.542145	0.935946
SDN	Sudan	North Africa and Middle East	North Africa and Middle East	1994	0.478124	0.374497	0.587043	0.256895	0.155127	0.361691	0.537133	0.347246	0.712236
CHN	China	Southeast Asia, East Asia, and Oceania	Southeast Asia	1995	0.748911	0.678271	0.818171	0.349792	0.201492	0.50872	0.467234	0.270416	0.66858
PRK	North Korea	Southeast Asia, East Asia, and Oceania	Southeast Asia	1995	0.611786	0.515343	0.70882	0.427121	0.2795	0.560991	0.698104	0.479702	0.864295
TWN	Taiwan	Southeast Asia, East Asia, and Oceania	Southeast Asia	1995	0.830062	0.759043	0.881444	0.366194	0.164889	0.58311	0.441109	0.197367	0.697506
KHM	Cambodia	Southeast Asia, East Asia, and Oceania	Southeast Asia	1995	0.75427	0.652535	0.816308	0.200824	0.113804	0.330235	0.2662	0.151435	0.431743
IDN	Indonesia	Southeast Asia, East Asia, and Oceania	Southeast Asia	1995	0.864356	0.821849	0.904658	0.340041	0.220756	0.49431	0.393459	0.255885	0.572738
LAO	Laos	Southeast Asia, East Asia, and Oceania	Southeast Asia	1995	0.557874	0.467786	0.650332	0.363352	0.245403	0.486179	0.650657	0.461807	0.792766
MYS	Malaysia	Southeast Asia, East Asia, and Oceania	Southeast Asia	1995	0.80253	0.738609	0.864747	0.505005	0.313878	0.662927	0.629574	0.389686	0.820461
MDV	Maldives	Southeast Asia, East Asia, and Oceania	Southeast Asia	1995	0.810635	0.731619	0.87459	0.69544	0.563236	0.805785	0.858546	0.688634	0.965951
MMR	Myanmar	Southeast Asia, East Asia, and Oceania	Southeast Asia	1995	0.542982	0.437473	0.654525	0.317252	0.199238	0.448479	0.584284	0.376663	0.782477
PHL	Philippines	Southeast Asia, East Asia, and Oceania	Southeast Asia	1995	0.506652	0.410421	0.583338	0.291037	0.188173	0.394522	0.575049	0.385725	0.749361
LKA	Sri Lanka	Southeast Asia, East Asia, and Oceania	Southeast Asia	1995	0.729946	0.647267	0.80682	0.421951	0.267426	0.573907	0.578126	0.370785	0.771713
THA	Thailand	Southeast Asia, East Asia, and Oceania	Southeast Asia	1995	0.725972	0.631075	0.794711	0.525409	0.39508	0.645702	0.724273	0.549718	0.866405
TLS	East Timor	Southeast Asia, East Asia, and Oceania	Southeast Asia	1995	0.75719	0.666066	0.828951	0.658058	0.550602	0.756552	0.869548	0.752332	0.968661
VNM	Vietnam	Southeast Asia, East Asia, and Oceania	Southeast Asia	1995	0.733516	0.653951	0.810807	0.36301	0.218849	0.515038	0.494542	0.308316	0.685727
FJI	Fiji	Southeast Asia, East Asia, and Oceania	Oceania	1995	0.788774	0.705828	0.856972	0.755298	0.655273	0.829318	0.957885	0.847586	0.995411
KIR	Kiribati	Southeast Asia, East Asia, and Oceania	Oceania	1995	0.746543	0.680622	0.806317	0.726216	0.645543	0.792831	0.972951	0.884912	0.998987
MHL	Marshall Islands	Southeast Asia, East Asia, and Oceania	Oceania	1995	0.630522	0.550146	0.712481	0.620942	0.537996	0.703986	0.984739	0.94166	0.998465
FSM	Micronesia	Southeast Asia, East Asia, and Oceania	Oceania	1995	0.62881	0.541551	0.710323	0.584144	0.475812	0.675392	0.929691	0.762617	0.991708
PNG	Papua New Guinea	Southeast Asia, East Asia, and Oceania	Oceania	1995	0.450964	0.371581	0.539452	0.387595	0.272077	0.514266	0.859237	0.629617	0.968672
WSM	Samoa	Southeast Asia, East Asia, and Oceania	Oceania	1995	0.61751	0.538057	0.695176	0.592557	0.514479	0.67248	0.959927	0.873843	0.994948
SLB	Solomon Islands	Southeast Asia, East Asia, and Oceania	Oceania	1995	0.400591	0.314193	0.489308	0.387811	0.299991	0.476253	0.968101	0.8983	0.996077
TON	Tonga	Southeast Asia, East Asia, and Oceania	Oceania	1995	0.778972	0.692029	0.853183	0.755814	0.667101	0.82664	0.970957	0.871706	0.999165
VUT	Vanuatu	Southeast Asia, East Asia, and Oceania	Oceania	1995	0.622141	0.52812	0.709017	0.592607	0.48592	0.687454	0.952331	0.840844	0.993792
ARM	Armenia	Central Asia	Central Asia	1995	0.235101	0.129046	0.359546	0.227488	0.125062	0.349306	0.96846	0.875979	0.998534
AZE	Azerbaijan	Central Asia	Central Asia	1995	0.290861	0.143188	0.48585	0.27428	0.13498	0.45983	0.943877	0.813511	0.998335
GEO	Georgia	Central Asia	Central Asia	1995	0.200484	0.100259	0.347084	0.195743	0.0983088	0.34153	0.975823	0.907359	0.998706
KAZ	Kazakhstan	Central Asia	Central Asia	1995	0.433094	0.353136	0.506875	0.417558	0.346435	0.4826	0.965878	0.845943	0.998967
KGZ	Kyrgyzstan	Central Asia	Central Asia	1995	0.490339	0.417002	0.567363	0.475644	0.403346	0.547092	0.970538	0.888148	0.997815
MNG	Mongolia	Central Asia	Central Asia	1995	0.627453	0.55493	0.697676	0.585773	0.491565	0.661488	0.933389	0.835394	0.980001
TJK	Tajikistan	Central Asia	Central Asia	1995	0.43287	0.338142	0.547244	0.422221	0.327819	0.532511	0.975681	0.900033	0.998722
TKM	Turkmenistan	Central Asia	Central Asia	1995	0.540372	0.452069	0.614538	0.522479	0.420175	0.605715	0.966761	0.850892	0.999054
UZB	Uzbekistan	Central Asia	Central Asia	1995	0.490104	0.417735	0.57447	0.473511	0.403034	0.558877	0.966621	0.877153	0.997389
BRN	Brunei	Southeast Asia, East Asia, and Oceania	Southeast Asia	1995	0.848379	0.784039	0.895014	0.532701	0.361625	0.685058	0.62806	0.428924	0.802384
JPN	Japan	Southeast Asia, East Asia, and Oceania	Southeast Asia	1995	0.848459	0.780273	0.898219	0.388768	0.196896	0.602382	0.458454	0.23099	0.708549
KOR	South Korea	Southeast Asia, East Asia, and Oceania	Southeast Asia	1995	0.814062	0.745046	0.867374	0.442146	0.26355	0.615073	0.543807	0.318334	0.745099
SGP	Singapore	Southeast Asia, East Asia, and Oceania	Southeast Asia	1995	0.835667	0.758083	0.892425	0.349866	0.165351	0.5736	0.418173	0.199333	0.681157
ARG	Argentina	Latin America and Caribbean	Tropical Latin America	1995	0.569267	0.46071	0.659148	0.309309	0.196772	0.436723	0.543654	0.345556	0.718585
CHL	Chile	Latin America and Caribbean	Tropical Latin America	1995	0.527454	0.431989	0.615284	0.389646	0.283201	0.492743	0.738875	0.57188	0.882838
URY	Uruguay	Latin America and Caribbean	Tropical Latin America	1995	0.562278	0.454609	0.660301	0.399999	0.268802	0.533269	0.710613	0.509094	0.878242
ATG	Antigua And Barbuda	Latin America and Caribbean	Caribbean	1995	0.573763	0.431131	0.705916	0.418518	0.29256	0.553082	0.729845	0.558719	0.873009
BHS	Bahamas	Latin America and Caribbean	Caribbean	1995	0.620683	0.500116	0.738339	0.473163	0.340344	0.609348	0.763396	0.561891	0.903354
BRB	Barbados	Latin America and Caribbean	Caribbean	1995	0.594823	0.453902	0.725831	0.317342	0.180638	0.467114	0.532227	0.332158	0.720677
BLZ	Belize	Latin America and Caribbean	Caribbean	1995	0.547317	0.428062	0.667424	0.287478	0.164484	0.425354	0.524373	0.319715	0.719336
CUB	Cuba	Latin America and Caribbean	Caribbean	1995	0.776907	0.681643	0.864814	0.645713	0.510579	0.75997	0.831839	0.663438	0.963602
DMA	Dominica	Latin America and Caribbean	Caribbean	1995	0.595546	0.508318	0.69553	0.354769	0.173547	0.523519	0.594698	0.303869	0.84074
DOM	Dominican Republic	Latin America and Caribbean	Caribbean	1995	0.584432	0.449862	0.695878	0.342489	0.230307	0.458167	0.587256	0.399681	0.746245
GRD	Grenada	Latin America and Caribbean	Caribbean	1995	0.602886	0.481489	0.71695	0.522249	0.389509	0.643593	0.865462	0.725376	0.971738
GUY	Guyana	Latin America and Caribbean	Caribbean	1995	0.62856	0.511178	0.722142	0.333306	0.205143	0.470975	0.5303	0.336504	0.722031
HTI	Haiti	Latin America and Caribbean	Caribbean	1995	0.29296	0.205865	0.385719	0.120215	0.0642028	0.190202	0.409806	0.236506	0.603777
JAM	Jamaica	Latin America and Caribbean	Caribbean	1995	0.595091	0.480806	0.703465	0.352284	0.224558	0.491099	0.59071	0.409185	0.780124
LCA	Saint Lucia	Latin America and Caribbean	Caribbean	1995	0.605894	0.493278	0.712026	0.346038	0.199962	0.482825	0.572664	0.339056	0.773425
VCT	Saint Vincent And The Grenadines	Latin America and Caribbean	Caribbean	1995	0.569508	0.46061	0.686189	0.495063	0.376684	0.627085	0.868483	0.723404	0.971618
SUR	Suriname	Latin America and Caribbean	Caribbean	1995	0.634675	0.521761	0.734994	0.323245	0.195566	0.479407	0.509908	0.319658	0.716814
TTO	Trinidad And Tobago	Latin America and Caribbean	Caribbean	1995	0.607227	0.479982	0.715674	0.343961	0.196216	0.487084	0.566085	0.354392	0.752273
BOL	Bolivia	Latin America and Caribbean	Andean Latin America	1995	0.570744	0.387821	0.714302	0.424792	0.27108	0.568841	0.744756	0.583655	0.869289
ECU	Ecuador	Latin America and Caribbean	Andean Latin America	1995	0.803686	0.679743	0.88613	0.46262	0.334204	0.609382	0.575468	0.421661	0.731833
PER	Peru	Latin America and Caribbean	Andean Latin America	1995	0.543313	0.373011	0.699029	0.41359	0.27998	0.55767	0.760957	0.625437	0.881506
COL	Colombia	Latin America and Caribbean	Central Latin America	1995	0.565381	0.461735	0.657311	0.330833	0.222762	0.429946	0.58555	0.429184	0.743281
CRI	Costa Rica	Latin America and Caribbean	Central Latin America	1995	0.68958	0.55222	0.779793	0.344762	0.203751	0.49632	0.500097	0.303197	0.703705
SLV	El Salvador	Latin America and Caribbean	Central Latin America	1995	0.677995	0.570167	0.766323	0.377917	0.268366	0.493961	0.55753	0.414701	0.712998
GTM	Guatemala	Latin America and Caribbean	Central Latin America	1995	0.498752	0.379071	0.618355	0.168261	0.0840717	0.27314	0.337182	0.182355	0.53115
HND	Honduras	Latin America and Caribbean	Central Latin America	1995	0.534842	0.430764	0.641295	0.29593	0.189618	0.409224	0.553772	0.355485	0.724065
MEX	Mexico	Latin America and Caribbean	Central Latin America	1995	0.559335	0.446264	0.680027	0.196511	0.107524	0.313234	0.350671	0.203052	0.523993
NIC	Nicaragua	Latin America and Caribbean	Central Latin America	1995	0.564679	0.437815	0.681184	0.367133	0.245019	0.48772	0.649203	0.499268	0.774808
PAN	Panama	Latin America and Caribbean	Central Latin America	1995	0.71971	0.62552	0.819148	0.440649	0.295822	0.580569	0.612078	0.429042	0.780165
VEN	Venezuela	Latin America and Caribbean	Central Latin America	1995	0.637967	0.509148	0.739311	0.431114	0.325155	0.540058	0.677303	0.534656	0.812814
BRA	Brazil	Latin America and Caribbean	Tropical Latin America	1995	0.506172	0.409458	0.594935	0.368114	0.256192	0.476894	0.727352	0.5354	0.881645
PRY	Paraguay	Latin America and Caribbean	Tropical Latin America	1995	0.678223	0.576192	0.750064	0.386814	0.275123	0.524468	0.569911	0.415904	0.758347
DZA	Algeria	North Africa and Middle East	North Africa and Middle East	1995	0.438897	0.346322	0.528988	0.342588	0.253472	0.436609	0.780329	0.63891	0.884701
BHR	Bahrain	North Africa and Middle East	North Africa and Middle East	1995	0.753368	0.672975	0.819011	0.532737	0.377705	0.678208	0.707306	0.499885	0.87917
EGY	Egypt	North Africa and Middle East	North Africa and Middle East	1995	0.569447	0.48788	0.653621	0.171344	0.0830872	0.287199	0.302217	0.151505	0.513301
IRN	Iran	North Africa and Middle East	North Africa and Middle East	1995	0.413439	0.330519	0.512236	0.277129	0.194029	0.380394	0.670056	0.489199	0.822537
IRQ	Iraq	North Africa and Middle East	North Africa and Middle East	1995	0.561702	0.460207	0.668085	0.328453	0.194509	0.449309	0.5855	0.34362	0.77742
JOR	Jordan	North Africa and Middle East	North Africa and Middle East	1995	0.721876	0.660569	0.792102	0.484301	0.349964	0.60087	0.671075	0.488424	0.817037
KWT	Kuwait	North Africa and Middle East	North Africa and Middle East	1995	0.782563	0.698044	0.862308	0.552406	0.377589	0.685147	0.706116	0.502319	0.861529
LBN	Lebanon	North Africa and Middle East	North Africa and Middle East	1995	0.555027	0.442808	0.653704	0.431188	0.321282	0.54898	0.777157	0.626041	0.898937
LBY	Libya	North Africa and Middle East	North Africa and Middle East	1995	0.439918	0.336847	0.546471	0.360917	0.25164	0.476969	0.819165	0.659284	0.930026
MAR	Morocco	North Africa and Middle East	North Africa and Middle East	1995	0.462647	0.362633	0.557468	0.207264	0.134272	0.299592	0.447995	0.288833	0.623525
PSE	Palestine	North Africa and Middle East	North Africa and Middle East	1995	0.603718	0.505146	0.711486	0.426328	0.281748	0.525297	0.707176	0.501591	0.851476
OMN	Oman	North Africa and Middle East	North Africa and Middle East	1995	0.74238	0.655393	0.811484	0.539043	0.378266	0.671871	0.726424	0.516539	0.879567
QAT	Qatar	North Africa and Middle East	North Africa and Middle East	1995	0.598877	0.495895	0.697452	0.409695	0.300443	0.521898	0.685144	0.518102	0.832894
SAU	Saudi Arabia	North Africa and Middle East	North Africa and Middle East	1995	0.565092	0.488085	0.663448	0.461068	0.354136	0.571133	0.81564	0.641749	0.922031
SYR	Syria	North Africa and Middle East	North Africa and Middle East	1995	0.607626	0.516134	0.691919	0.278068	0.179966	0.391349	0.458273	0.295273	0.61865
TUN	Tunisia	North Africa and Middle East	North Africa and Middle East	1995	0.580386	0.480623	0.677651	0.349983	0.243902	0.456893	0.604422	0.424682	0.776317
TUR	Turkey	North Africa and Middle East	North Africa and Middle East	1995	0.362017	0.283438	0.447582	0.264111	0.18606	0.351831	0.729961	0.558455	0.860838
ARE	United Arab Emirates	North Africa and Middle East	North Africa and Middle East	1995	0.7786	0.7047	0.843602	0.57335	0.412763	0.718351	0.736671	0.527266	0.902515
YEM	Yemen	North Africa and Middle East	North Africa and Middle East	1995	0.471577	0.370396	0.573542	0.25168	0.150717	0.361096	0.533486	0.350262	0.701892
AFG	Afghanistan	North Africa and Middle East	North Africa and Middle East	1995	0.396037	0.305249	0.498688	0.276983	0.167062	0.381726	0.701522	0.445925	0.884862
BGD	Bangladesh	South Asia	South Asia	1995	0.344924	0.223823	0.48129	0.0612241	0.0250155	0.131214	0.179026	0.0878156	0.383831
BTN	Bhutan	South Asia	South Asia	1995	0.616998	0.499831	0.72031	0.242231	0.0723171	0.452027	0.392884	0.11608	0.718024
IND	India	South Asia	South Asia	1995	0.734279	0.64124	0.812723	0.175012	0.0778367	0.35901	0.238011	0.108314	0.460774
NPL	Nepal	South Asia	South Asia	1995	0.449611	0.3412	0.56945	0.184679	0.0850905	0.328583	0.408111	0.20749	0.66249
PAK	Pakistan	South Asia	South Asia	1995	0.734943	0.621158	0.819144	0.163587	0.070857	0.281409	0.223352	0.0965949	0.390866
AGO	Angola	Sub-Saharan Africa	Central Sub-Saharan Africa	1995	0.555339	0.396378	0.712621	0.476026	0.325663	0.622171	0.857484	0.68859	0.967339
CAF	Central African Republic	Sub-Saharan Africa	Central Sub-Saharan Africa	1995	0.495816	0.343644	0.616624	0.362731	0.20952	0.501742	0.730564	0.483703	0.899809
COG	Republic Of Congo	Sub-Saharan Africa	Central Sub-Saharan Africa	1995	0.585219	0.454121	0.706663	0.382015	0.2592	0.549906	0.652313	0.45126	0.836892
COD	Democratic Republic Of The Congo	Sub-Saharan Africa	Central Sub-Saharan Africa	1995	0.607027	0.480682	0.729172	0.3036	0.162289	0.465249	0.500129	0.281073	0.721935
GNQ	Equatorial Guinea	Sub-Saharan Africa	Central Sub-Saharan Africa	1995	0.604599	0.459543	0.750722	0.372428	0.19849	0.567464	0.615895	0.343076	0.846948
GAB	Gabon	Sub-Saharan Africa	Central Sub-Saharan Africa	1995	0.7232	0.594955	0.8155	0.477324	0.296462	0.637621	0.659168	0.434908	0.838132
BDI	Burundi	Sub-Saharan Africa	Eastern Sub-Saharan Africa	1995	0.49826	0.418719	0.585573	0.349307	0.222285	0.470324	0.702118	0.443377	0.905661
COM	Comoros	Sub-Saharan Africa	Eastern Sub-Saharan Africa	1995	0.405735	0.313619	0.492305	0.351487	0.266965	0.433871	0.86702	0.751129	0.968674
DJI	Djibouti	Sub-Saharan Africa	Eastern Sub-Saharan Africa	1995	0.813068	0.751968	0.866294	0.522413	0.308189	0.688233	0.642352	0.378264	0.844378
ERI	Eritrea	Sub-Saharan Africa	Eastern Sub-Saharan Africa	1995	0.408428	0.34199	0.489908	0.349729	0.273389	0.435808	0.856534	0.70668	0.955142
ETH	Ethiopia	Sub-Saharan Africa	Eastern Sub-Saharan Africa	1995	0.20253	0.140905	0.27536	0.151562	0.0887272	0.224979	0.748327	0.520132	0.91315
KEN	Kenya	Sub-Saharan Africa	Eastern Sub-Saharan Africa	1995	0.655348	0.575632	0.726928	0.34815	0.22934	0.493347	0.530499	0.357656	0.711784
MDG	Madagascar	Sub-Saharan Africa	Eastern Sub-Saharan Africa	1995	0.468741	0.401892	0.53269	0.348896	0.266085	0.418651	0.744936	0.59193	0.864849
MWI	Malawi	Sub-Saharan Africa	Eastern Sub-Saharan Africa	1995	0.635941	0.550737	0.708232	0.388359	0.274448	0.492176	0.611088	0.441356	0.756724
MUS	Mauritius	Southeast Asia, East Asia, and Oceania	Southeast Asia	1995	0.743735	0.659387	0.814487	0.386779	0.223116	0.552365	0.519509	0.30471	0.721159
MOZ	Mozambique	Sub-Saharan Africa	Eastern Sub-Saharan Africa	1995	0.435463	0.354472	0.520978	0.406285	0.325289	0.491977	0.932949	0.858272	0.982108
RWA	Rwanda	Sub-Saharan Africa	Eastern Sub-Saharan Africa	1995	0.352758	0.286449	0.433541	0.30262	0.23983	0.373824	0.858663	0.727351	0.939766
SYC	Seychelles	Southeast Asia, East Asia, and Oceania	Southeast Asia	1995	0.825481	0.759931	0.878129	0.689304	0.452277	0.837598	0.834642	0.551986	0.981658
SOM	Somalia	Sub-Saharan Africa	Eastern Sub-Saharan Africa	1995	0.256275	0.180495	0.331457	0.135382	0.0753088	0.20395	0.527218	0.337435	0.725377
TZA	Tanzania	Sub-Saharan Africa	Eastern Sub-Saharan Africa	1995	0.679974	0.600859	0.738802	0.524987	0.384438	0.640627	0.772282	0.583172	0.900027
UGA	Uganda	Sub-Saharan Africa	Eastern Sub-Saharan Africa	1995	0.817294	0.773433	0.859418	0.222402	0.125252	0.325046	0.272079	0.154455	0.401082
ZMB	Zambia	Sub-Saharan Africa	Eastern Sub-Saharan Africa	1995	0.636678	0.55931	0.707147	0.489563	0.387637	0.588066	0.768804	0.626072	0.862749
BWA	Botswana	Sub-Saharan Africa	Southern Sub-Saharan Africa	1995	0.590766	0.516368	0.656553	0.476372	0.354407	0.575643	0.806431	0.611821	0.934666
LSO	Lesotho	Sub-Saharan Africa	Southern Sub-Saharan Africa	1995	0.486207	0.404986	0.577858	0.304676	0.182407	0.415511	0.627461	0.3848	0.812643
NAM	Namibia	Sub-Saharan Africa	Southern Sub-Saharan Africa	1995	0.609255	0.53629	0.685815	0.531995	0.432841	0.615037	0.873584	0.725311	0.965141
ZAF	South Africa	Sub-Saharan Africa	Southern Sub-Saharan Africa	1995	0.667133	0.601744	0.724844	0.464725	0.29364	0.598622	0.696647	0.446275	0.884059
SWZ	Eswatini	Sub-Saharan Africa	Southern Sub-Saharan Africa	1995	0.608474	0.538197	0.67914	0.477141	0.348211	0.579088	0.784578	0.579457	0.921764
ZWE	Zimbabwe	Sub-Saharan Africa	Southern Sub-Saharan Africa	1995	0.557362	0.442276	0.688309	0.373696	0.247957	0.506554	0.671314	0.472025	0.837149
BEN	Benin	Sub-Saharan Africa	Western Sub-Saharan Africa	1995	0.352014	0.234572	0.478473	0.228861	0.137577	0.34432	0.649615	0.471934	0.828967
BFA	Burkina Faso	Sub-Saharan Africa	Western Sub-Saharan Africa	1995	0.307727	0.226937	0.370404	0.283193	0.202381	0.345895	0.921176	0.778541	0.992054
CMR	Cameroon	Sub-Saharan Africa	Western Sub-Saharan Africa	1995	0.448493	0.371315	0.516927	0.260435	0.166262	0.356853	0.580116	0.383853	0.750198
CPV	Cape Verde	Sub-Saharan Africa	Western Sub-Saharan Africa	1995	0.646697	0.578636	0.715663	0.597635	0.515368	0.676073	0.924108	0.837221	0.978238
TCD	Chad	Sub-Saharan Africa	Western Sub-Saharan Africa	1995	0.248178	0.137195	0.36361	0.0393698	0.00948663	0.103215	0.156039	0.0457504	0.345334
CIV	Cote d'Ivoire	Sub-Saharan Africa	Western Sub-Saharan Africa	1995	0.439571	0.369392	0.50741	0.318167	0.243433	0.407523	0.72434	0.56249	0.86361
GMB	Gambia	Sub-Saharan Africa	Western Sub-Saharan Africa	1995	0.597767	0.536702	0.667265	0.479844	0.369038	0.573786	0.802562	0.635773	0.922578
GHA	Ghana	Sub-Saharan Africa	Western Sub-Saharan Africa	1995	0.661986	0.60401	0.724143	0.397308	0.269936	0.519073	0.601502	0.40506	0.786618
GIN	Guinea	Sub-Saharan Africa	Western Sub-Saharan Africa	1995	0.370338	0.309276	0.440125	0.281708	0.210559	0.36543	0.760898	0.589974	0.905875
GNB	Guinea-Bissau	Sub-Saharan Africa	Western Sub-Saharan Africa	1995	0.413391	0.343192	0.491239	0.376843	0.301742	0.453427	0.911845	0.801904	0.982967
LBR	Liberia	Sub-Saharan Africa	Western Sub-Saharan Africa	1995	0.609349	0.519614	0.698499	0.356842	0.230956	0.496137	0.585448	0.389687	0.785018
MLI	Mali	Sub-Saharan Africa	Western Sub-Saharan Africa	1995	0.220754	0.167089	0.279214	0.172843	0.127388	0.230172	0.784522	0.637863	0.920937
MRT	Mauritania	Sub-Saharan Africa	Western Sub-Saharan Africa	1995	0.19859	0.140267	0.278434	0.168692	0.119249	0.242367	0.851218	0.716371	0.953893
NER	Niger	Sub-Saharan Africa	Western Sub-Saharan Africa	1995	0.323651	0.260156	0.40649	0.14047	0.0551546	0.231269	0.436434	0.179964	0.692029
NGA	Nigeria	Sub-Saharan Africa	Western Sub-Saharan Africa	1995	0.530097	0.390081	0.640573	0.270283	0.15206	0.38996	0.507801	0.328052	0.677648
STP	Sao Tome And Principe	Sub-Saharan Africa	Western Sub-Saharan Africa	1995	0.516889	0.349774	0.656992	0.267077	0.0857612	0.450815	0.521395	0.169127	0.841184
SEN	Senegal	Sub-Saharan Africa	Western Sub-Saharan Africa	1995	0.368297	0.307951	0.432445	0.304181	0.242204	0.379463	0.826093	0.681612	0.925645
SLE	Sierra Leone	Sub-Saharan Africa	Western Sub-Saharan Africa	1995	0.350611	0.274016	0.442646	0.12959	0.0354026	0.248304	0.369884	0.107069	0.683553
TGO	Togo	Sub-Saharan Africa	Western Sub-Saharan Africa	1995	0.278139	0.202144	0.360792	0.196237	0.137305	0.278169	0.705548	0.554501	0.828972
COK	Cook Islands	Southeast Asia, East Asia, and Oceania	Oceania	1995	0.687532	0.611731	0.751835	0.669191	0.572151	0.742923	0.973287	0.872443	0.999353
GUF	French Guiana	Latin America and Caribbean	Caribbean	1995	0.634513	0.520943	0.73057	0.324179	0.213852	0.441584	0.51189	0.342761	0.694331
MYT	Mayotte	Sub-Saharan Africa	Eastern Sub-Saharan Africa	1995	0.398383	0.322764	0.49335	0.344376	0.269036	0.439625	0.86469	0.745404	0.968011
NRU	Nauru	Southeast Asia, East Asia, and Oceania	Oceania	1995	0.66649	0.576547	0.742994	0.649665	0.545811	0.733045	0.974594	0.884628	0.999391
NIU	Niue	Southeast Asia, East Asia, and Oceania	Oceania	1995	0.658247	0.576818	0.735031	0.638525	0.536322	0.725429	0.969877	0.861046	0.999271
PLW	Palau	Southeast Asia, East Asia, and Oceania	Oceania	1995	0.673167	0.600983	0.741478	0.655865	0.564028	0.73319	0.974174	0.877438	0.999404
KNA	Saint Kitts And Nevis	Latin America and Caribbean	Caribbean	1995	0.611602	0.503652	0.722937	0.510351	0.392806	0.625826	0.835042	0.668522	0.964131
TKL	Tokelau	Southeast Asia, East Asia, and Oceania	Oceania	1995	0.652827	0.57788	0.719173	0.63163	0.531729	0.709387	0.967426	0.850136	0.999047
TUV	Tuvalu	Southeast Asia, East Asia, and Oceania	Oceania	1995	0.58899	0.50657	0.665847	0.569778	0.469544	0.652861	0.967257	0.858517	0.99904
SSD	South Sudan	Sub-Saharan Africa	Eastern Sub-Saharan Africa	1995	0.256323	0.180708	0.347166	0.196173	0.121599	0.291279	0.764909	0.553028	0.936262
SDN	Sudan	North Africa and Middle East	North Africa and Middle East	1995	0.485967	0.381955	0.595645	0.255931	0.147397	0.365024	0.527355	0.320747	0.718601
CHN	China	Southeast Asia, East Asia, and Oceania	Southeast Asia	1996	0.748947	0.645449	0.815353	0.354654	0.217942	0.520668	0.473763	0.291871	0.682852
PRK	North Korea	Southeast Asia, East Asia, and Oceania	Southeast Asia	1996	0.611247	0.488747	0.709508	0.424044	0.261614	0.561074	0.692812	0.450367	0.840133
TWN	Taiwan	Southeast Asia, East Asia, and Oceania	Southeast Asia	1996	0.829811	0.767974	0.879948	0.356492	0.160992	0.577335	0.429332	0.194644	0.690412
KHM	Cambodia	Southeast Asia, East Asia, and Oceania	Southeast Asia	1996	0.738082	0.6633	0.807856	0.183126	0.108611	0.284673	0.247782	0.153144	0.377313
IDN	Indonesia	Southeast Asia, East Asia, and Oceania	Southeast Asia	1996	0.866541	0.816377	0.905739	0.326654	0.192085	0.48208	0.376769	0.224738	0.558229
LAO	Laos	Southeast Asia, East Asia, and Oceania	Southeast Asia	1996	0.562349	0.4609	0.651126	0.367515	0.261205	0.471347	0.653477	0.486386	0.79482
MYS	Malaysia	Southeast Asia, East Asia, and Oceania	Southeast Asia	1996	0.801727	0.731661	0.855246	0.504986	0.325816	0.656175	0.629674	0.409595	0.804148
MDV	Maldives	Southeast Asia, East Asia, and Oceania	Southeast Asia	1996	0.811672	0.742509	0.872333	0.692375	0.536848	0.802372	0.85336	0.660567	0.964928
MMR	Myanmar	Southeast Asia, East Asia, and Oceania	Southeast Asia	1996	0.550505	0.441733	0.665993	0.317005	0.203765	0.450879	0.57513	0.398737	0.755092
PHL	Philippines	Southeast Asia, East Asia, and Oceania	Southeast Asia	1996	0.499263	0.428778	0.56835	0.28423	0.197231	0.369974	0.569931	0.406221	0.727953
LKA	Sri Lanka	Southeast Asia, East Asia, and Oceania	Southeast Asia	1996	0.725906	0.636247	0.796366	0.404323	0.235455	0.550462	0.557362	0.321848	0.74497
THA	Thailand	Southeast Asia, East Asia, and Oceania	Southeast Asia	1996	0.727039	0.645365	0.798812	0.536584	0.40119	0.658359	0.738805	0.553986	0.876507
TLS	East Timor	Southeast Asia, East Asia, and Oceania	Southeast Asia	1996	0.765989	0.677167	0.842494	0.654027	0.530821	0.747152	0.854287	0.716533	0.962111
VNM	Vietnam	Southeast Asia, East Asia, and Oceania	Southeast Asia	1996	0.740764	0.657013	0.812928	0.355132	0.217694	0.513927	0.479616	0.297028	0.674581
FJI	Fiji	Southeast Asia, East Asia, and Oceania	Oceania	1996	0.788189	0.703503	0.8566	0.75436	0.650048	0.830615	0.957382	0.843708	0.995637
KIR	Kiribati	Southeast Asia, East Asia, and Oceania	Oceania	1996	0.750441	0.6863	0.81076	0.730143	0.645582	0.795572	0.973141	0.871366	0.99921
MHL	Marshall Islands	Southeast Asia, East Asia, and Oceania	Oceania	1996	0.627602	0.544143	0.708755	0.617427	0.533006	0.698438	0.983876	0.9377	0.998412
FSM	Micronesia	Southeast Asia, East Asia, and Oceania	Oceania	1996	0.635715	0.545264	0.719562	0.592159	0.471297	0.690767	0.931729	0.768534	0.991522
PNG	Papua New Guinea	Southeast Asia, East Asia, and Oceania	Oceania	1996	0.464531	0.38943	0.543733	0.400778	0.291173	0.49379	0.862334	0.668568	0.968816
WSM	Samoa	Southeast Asia, East Asia, and Oceania	Oceania	1996	0.608406	0.529673	0.684574	0.581725	0.500026	0.65883	0.956454	0.866876	0.994774
SLB	Solomon Islands	Southeast Asia, East Asia, and Oceania	Oceania	1996	0.396906	0.299547	0.49245	0.379339	0.285175	0.474308	0.956203	0.85834	0.994591
TON	Tonga	Southeast Asia, East Asia, and Oceania	Oceania	1996	0.778052	0.686801	0.85489	0.755489	0.662735	0.832294	0.97161	0.872891	0.999245
VUT	Vanuatu	Southeast Asia, East Asia, and Oceania	Oceania	1996	0.611342	0.508467	0.709481	0.584232	0.479685	0.683452	0.955833	0.866221	0.993984
ARM	Armenia	Central Asia	Central Asia	1996	0.234943	0.139003	0.355698	0.227331	0.13605	0.342382	0.968657	0.878484	0.998449
AZE	Azerbaijan	Central Asia	Central Asia	1996	0.293141	0.155202	0.483941	0.277866	0.146112	0.459626	0.948619	0.814614	0.998663
GEO	Georgia	Central Asia	Central Asia	1996	0.210615	0.103073	0.363128	0.205486	0.100775	0.357268	0.975387	0.905011	0.998678
KAZ	Kazakhstan	Central Asia	Central Asia	1996	0.430005	0.349356	0.511831	0.415387	0.341853	0.489297	0.967417	0.850781	0.999007
KGZ	Kyrgyzstan	Central Asia	Central Asia	1996	0.48477	0.403808	0.567391	0.47038	0.392912	0.547535	0.970783	0.896478	0.997658
MNG	Mongolia	Central Asia	Central Asia	1996	0.625691	0.549586	0.683539	0.585714	0.501261	0.651637	0.936263	0.854063	0.979827
TJK	Tajikistan	Central Asia	Central Asia	1996	0.422705	0.33104	0.518096	0.411319	0.321122	0.50818	0.973206	0.898732	0.998282
TKM	Turkmenistan	Central Asia	Central Asia	1996	0.533772	0.449054	0.615651	0.513895	0.41329	0.602964	0.962848	0.834549	0.998823
UZB	Uzbekistan	Central Asia	Central Asia	1996	0.48951	0.424684	0.555925	0.471018	0.404949	0.535991	0.962681	0.87009	0.996704
BRN	Brunei	Southeast Asia, East Asia, and Oceania	Southeast Asia	1996	0.849265	0.770767	0.908503	0.531394	0.33636	0.707545	0.625559	0.40083	0.825173
JPN	Japan	Southeast Asia, East Asia, and Oceania	Southeast Asia	1996	0.842275	0.77488	0.893954	0.378556	0.181355	0.60148	0.449035	0.220822	0.705745
KOR	South Korea	Southeast Asia, East Asia, and Oceania	Southeast Asia	1996	0.812702	0.745983	0.868007	0.43	0.212385	0.632221	0.529127	0.263038	0.769852
SGP	Singapore	Southeast Asia, East Asia, and Oceania	Southeast Asia	1996	0.842365	0.777091	0.894726	0.355318	0.134515	0.592162	0.421481	0.16192	0.693866
ARG	Argentina	Latin America and Caribbean	Tropical Latin America	1996	0.579747	0.467337	0.674801	0.321102	0.198981	0.429468	0.553313	0.364884	0.714671
CHL	Chile	Latin America and Caribbean	Tropical Latin America	1996	0.53843	0.44404	0.63698	0.39856	0.289179	0.509876	0.740263	0.566034	0.882484
URY	Uruguay	Latin America and Caribbean	Tropical Latin America	1996	0.583275	0.491265	0.676647	0.413674	0.278136	0.542785	0.708581	0.500839	0.872377
ATG	Antigua And Barbuda	Latin America and Caribbean	Caribbean	1996	0.603663	0.504662	0.719631	0.453403	0.317429	0.580902	0.750793	0.57318	0.885386
BHS	Bahamas	Latin America and Caribbean	Caribbean	1996	0.634862	0.500825	0.732984	0.486222	0.335309	0.614796	0.76516	0.596867	0.900537
BRB	Barbados	Latin America and Caribbean	Caribbean	1996	0.607448	0.48987	0.744966	0.334253	0.197739	0.492758	0.549095	0.34488	0.743736
BLZ	Belize	Latin America and Caribbean	Caribbean	1996	0.555055	0.452132	0.682059	0.291754	0.161112	0.434576	0.526141	0.307341	0.743318
CUB	Cuba	Latin America and Caribbean	Caribbean	1996	0.793035	0.693541	0.871599	0.666561	0.543917	0.780692	0.841132	0.698697	0.965887
DMA	Dominica	Latin America and Caribbean	Caribbean	1996	0.60738	0.499218	0.7106	0.364578	0.204938	0.543561	0.599708	0.341721	0.845777
DOM	Dominican Republic	Latin America and Caribbean	Caribbean	1996	0.597311	0.487354	0.702766	0.354183	0.248998	0.448181	0.593547	0.456412	0.751098
GRD	Grenada	Latin America and Caribbean	Caribbean	1996	0.619951	0.521666	0.722603	0.54153	0.424071	0.650892	0.873671	0.724398	0.97423
GUY	Guyana	Latin America and Caribbean	Caribbean	1996	0.636577	0.532348	0.724532	0.346451	0.225026	0.475146	0.545218	0.356879	0.733988
HTI	Haiti	Latin America and Caribbean	Caribbean	1996	0.300079	0.233023	0.386798	0.125562	0.0658194	0.189984	0.420529	0.241057	0.632456
JAM	Jamaica	Latin America and Caribbean	Caribbean	1996	0.612003	0.472124	0.738096	0.375106	0.265493	0.500125	0.612967	0.455174	0.771106
LCA	Saint Lucia	Latin America and Caribbean	Caribbean	1996	0.626114	0.516637	0.717478	0.359838	0.220796	0.503831	0.574656	0.358896	0.785069
VCT	Saint Vincent And The Grenadines	Latin America and Caribbean	Caribbean	1996	0.580182	0.433261	0.696005	0.500229	0.364627	0.617594	0.862328	0.733074	0.969506
SUR	Suriname	Latin America and Caribbean	Caribbean	1996	0.627246	0.517276	0.726384	0.331913	0.219617	0.46079	0.530074	0.352282	0.697729
TTO	Trinidad And Tobago	Latin America and Caribbean	Caribbean	1996	0.617022	0.480631	0.735347	0.365081	0.234892	0.506319	0.591379	0.400128	0.74938
BOL	Bolivia	Latin America and Caribbean	Andean Latin America	1996	0.588901	0.426466	0.73612	0.443552	0.31484	0.598046	0.752863	0.603238	0.862378
ECU	Ecuador	Latin America and Caribbean	Andean Latin America	1996	0.808236	0.687032	0.893636	0.485143	0.342765	0.620409	0.600277	0.433807	0.749224
PER	Peru	Latin America and Caribbean	Andean Latin America	1996	0.578003	0.393801	0.747344	0.445858	0.299042	0.620227	0.771556	0.649565	0.884675
COL	Colombia	Latin America and Caribbean	Central Latin America	1996	0.570089	0.470922	0.676773	0.34611	0.24322	0.466652	0.606683	0.443573	0.766424
CRI	Costa Rica	Latin America and Caribbean	Central Latin America	1996	0.686483	0.575873	0.776721	0.354668	0.228669	0.473879	0.516499	0.341063	0.670693
SLV	El Salvador	Latin America and Caribbean	Central Latin America	1996	0.687958	0.570951	0.782314	0.378328	0.249782	0.512582	0.550179	0.389943	0.708335
GTM	Guatemala	Latin America and Caribbean	Central Latin America	1996	0.505755	0.379159	0.617331	0.173586	0.0841083	0.278702	0.342794	0.193324	0.516046
HND	Honduras	Latin America and Caribbean	Central Latin America	1996	0.549438	0.437567	0.642836	0.314495	0.19751	0.432567	0.572015	0.395169	0.751571
MEX	Mexico	Latin America and Caribbean	Central Latin America	1996	0.581875	0.459625	0.68283	0.207229	0.10059	0.338786	0.356168	0.180949	0.550012
NIC	Nicaragua	Latin America and Caribbean	Central Latin America	1996	0.581316	0.445339	0.696032	0.388145	0.273311	0.496597	0.66813	0.548884	0.807856
PAN	Panama	Latin America and Caribbean	Central Latin America	1996	0.717496	0.623353	0.797257	0.443413	0.299225	0.565253	0.618363	0.431821	0.770827
VEN	Venezuela	Latin America and Caribbean	Central Latin America	1996	0.638578	0.517009	0.767107	0.438183	0.318625	0.552947	0.686809	0.54072	0.817681
BRA	Brazil	Latin America and Caribbean	Tropical Latin America	1996	0.520496	0.436928	0.602694	0.382278	0.276267	0.484782	0.735924	0.540481	0.888866
PRY	Paraguay	Latin America and Caribbean	Tropical Latin America	1996	0.690052	0.616564	0.765405	0.412444	0.314307	0.522185	0.598084	0.464586	0.75219
DZA	Algeria	North Africa and Middle East	North Africa and Middle East	1996	0.458313	0.360727	0.552539	0.355529	0.264326	0.458515	0.776323	0.619188	0.895046
BHR	Bahrain	North Africa and Middle East	North Africa and Middle East	1996	0.761077	0.695647	0.817487	0.536224	0.385548	0.659842	0.704631	0.509442	0.844695
EGY	Egypt	North Africa and Middle East	North Africa and Middle East	1996	0.597044	0.497924	0.679852	0.171528	0.0824088	0.308166	0.287264	0.142289	0.517387
IRN	Iran	North Africa and Middle East	North Africa and Middle East	1996	0.420137	0.327007	0.509619	0.280756	0.190504	0.381643	0.667301	0.504326	0.837944
IRQ	Iraq	North Africa and Middle East	North Africa and Middle East	1996	0.574723	0.490222	0.672461	0.321651	0.205438	0.449329	0.559532	0.37244	0.746557
JOR	Jordan	North Africa and Middle East	North Africa and Middle East	1996	0.722574	0.638322	0.792317	0.473978	0.369157	0.587772	0.657126	0.509983	0.815601
KWT	Kuwait	North Africa and Middle East	North Africa and Middle East	1996	0.777114	0.698633	0.859752	0.559092	0.401458	0.692861	0.718575	0.53658	0.856885
LBN	Lebanon	North Africa and Middle East	North Africa and Middle East	1996	0.563901	0.45143	0.663137	0.427025	0.31852	0.542764	0.75775	0.603369	0.87431
LBY	Libya	North Africa and Middle East	North Africa and Middle East	1996	0.451582	0.345825	0.563473	0.367911	0.26177	0.480654	0.814849	0.644203	0.917869
MAR	Morocco	North Africa and Middle East	North Africa and Middle East	1996	0.491832	0.400488	0.598151	0.218814	0.143368	0.318793	0.445689	0.304048	0.620854
PSE	Palestine	North Africa and Middle East	North Africa and Middle East	1996	0.61869	0.512151	0.713	0.424799	0.294799	0.542138	0.687164	0.494091	0.831707
OMN	Oman	North Africa and Middle East	North Africa and Middle East	1996	0.748151	0.68367	0.813696	0.545573	0.403592	0.659875	0.728946	0.55258	0.874458
QAT	Qatar	North Africa and Middle East	North Africa and Middle East	1996	0.594528	0.487344	0.690136	0.39882	0.278319	0.52456	0.671822	0.464029	0.823647
SAU	Saudi Arabia	North Africa and Middle East	North Africa and Middle East	1996	0.562368	0.466343	0.657273	0.46335	0.356601	0.582868	0.823271	0.668133	0.92891
SYR	Syria	North Africa and Middle East	North Africa and Middle East	1996	0.60699	0.52389	0.688627	0.266914	0.169451	0.368546	0.440044	0.286286	0.592895
TUN	Tunisia	North Africa and Middle East	North Africa and Middle East	1996	0.584469	0.490068	0.674248	0.357186	0.257419	0.46128	0.612201	0.450077	0.758474
TUR	Turkey	North Africa and Middle East	North Africa and Middle East	1996	0.38592	0.31328	0.473451	0.287316	0.221627	0.363122	0.745522	0.608201	0.868419
ARE	United Arab Emirates	North Africa and Middle East	North Africa and Middle East	1996	0.771879	0.69471	0.839639	0.557128	0.373894	0.719026	0.720923	0.506051	0.893174
YEM	Yemen	North Africa and Middle East	North Africa and Middle East	1996	0.489409	0.393748	0.57162	0.251154	0.160484	0.345634	0.513618	0.35867	0.695291
AFG	Afghanistan	North Africa and Middle East	North Africa and Middle East	1996	0.405151	0.322458	0.507352	0.275587	0.163048	0.401007	0.677542	0.448714	0.865414
BGD	Bangladesh	South Asia	South Asia	1996	0.354185	0.239517	0.470812	0.0666417	0.0246251	0.128702	0.186418	0.0869986	0.330623
BTN	Bhutan	South Asia	South Asia	1996	0.628252	0.487229	0.767613	0.256289	0.0879692	0.49064	0.406744	0.140385	0.735446
IND	India	South Asia	South Asia	1996	0.723508	0.636291	0.812114	0.155997	0.0610287	0.256043	0.215773	0.0847813	0.350893
NPL	Nepal	South Asia	South Asia	1996	0.464216	0.327356	0.595292	0.183646	0.0918908	0.287799	0.398553	0.21886	0.598035
PAK	Pakistan	South Asia	South Asia	1996	0.72885	0.639225	0.813829	0.159943	0.0649702	0.333584	0.219116	0.0902278	0.436952
AGO	Angola	Sub-Saharan Africa	Central Sub-Saharan Africa	1996	0.541005	0.402024	0.660352	0.466308	0.328723	0.59644	0.862269	0.704355	0.968204
CAF	Central African Republic	Sub-Saharan Africa	Central Sub-Saharan Africa	1996	0.494304	0.348159	0.642003	0.35464	0.204211	0.506822	0.718229	0.442118	0.890989
COG	Republic Of Congo	Sub-Saharan Africa	Central Sub-Saharan Africa	1996	0.589271	0.461665	0.695462	0.377798	0.236068	0.504859	0.64244	0.430678	0.833687
COD	Democratic Republic Of The Congo	Sub-Saharan Africa	Central Sub-Saharan Africa	1996	0.589019	0.449881	0.719178	0.297853	0.158785	0.467911	0.506402	0.279259	0.753689
GNQ	Equatorial Guinea	Sub-Saharan Africa	Central Sub-Saharan Africa	1996	0.622439	0.450201	0.764277	0.394213	0.201214	0.56887	0.632451	0.357708	0.851038
GAB	Gabon	Sub-Saharan Africa	Central Sub-Saharan Africa	1996	0.729303	0.62378	0.821793	0.47497	0.292891	0.634328	0.652096	0.401071	0.85139
BDI	Burundi	Sub-Saharan Africa	Eastern Sub-Saharan Africa	1996	0.495728	0.423354	0.579702	0.352773	0.237315	0.46593	0.712436	0.493824	0.897459
COM	Comoros	Sub-Saharan Africa	Eastern Sub-Saharan Africa	1996	0.409903	0.337181	0.486814	0.35253	0.277691	0.430484	0.860477	0.727697	0.968097
DJI	Djibouti	Sub-Saharan Africa	Eastern Sub-Saharan Africa	1996	0.805577	0.738798	0.859666	0.500748	0.318929	0.671156	0.622164	0.38959	0.81666
ERI	Eritrea	Sub-Saharan Africa	Eastern Sub-Saharan Africa	1996	0.406898	0.333348	0.479133	0.344114	0.262938	0.425255	0.846142	0.686268	0.952191
ETH	Ethiopia	Sub-Saharan Africa	Eastern Sub-Saharan Africa	1996	0.20682	0.141775	0.267418	0.15308	0.0921942	0.216827	0.738241	0.520838	0.895277
KEN	Kenya	Sub-Saharan Africa	Eastern Sub-Saharan Africa	1996	0.660876	0.601573	0.7179	0.34669	0.223548	0.478819	0.52507	0.337142	0.719554
MDG	Madagascar	Sub-Saharan Africa	Eastern Sub-Saharan Africa	1996	0.463767	0.400959	0.520503	0.331883	0.253638	0.406724	0.715659	0.565174	0.839036
MWI	Malawi	Sub-Saharan Africa	Eastern Sub-Saharan Africa	1996	0.646662	0.56193	0.719431	0.402884	0.27707	0.520503	0.622162	0.43301	0.780284
MUS	Mauritius	Southeast Asia, East Asia, and Oceania	Southeast Asia	1996	0.748543	0.679812	0.81248	0.402453	0.237668	0.561835	0.537618	0.321577	0.743318
MOZ	Mozambique	Sub-Saharan Africa	Eastern Sub-Saharan Africa	1996	0.457665	0.37579	0.534329	0.427453	0.350869	0.50235	0.934147	0.849018	0.982473
RWA	Rwanda	Sub-Saharan Africa	Eastern Sub-Saharan Africa	1996	0.361889	0.287485	0.450821	0.306575	0.229008	0.38675	0.846904	0.736396	0.928793
SYC	Seychelles	Southeast Asia, East Asia, and Oceania	Southeast Asia	1996	0.818351	0.763503	0.869561	0.673818	0.426166	0.821499	0.823494	0.520431	0.980644
SOM	Somalia	Sub-Saharan Africa	Eastern Sub-Saharan Africa	1996	0.254329	0.1891	0.326838	0.139909	0.0744629	0.209806	0.547851	0.327823	0.740182
TZA	Tanzania	Sub-Saharan Africa	Eastern Sub-Saharan Africa	1996	0.67886	0.609551	0.751157	0.51783	0.371058	0.647277	0.762268	0.545367	0.901651
UGA	Uganda	Sub-Saharan Africa	Eastern Sub-Saharan Africa	1996	0.81363	0.762319	0.858268	0.228075	0.120767	0.359326	0.2805	0.146464	0.442905
ZMB	Zambia	Sub-Saharan Africa	Eastern Sub-Saharan Africa	1996	0.638109	0.566447	0.707436	0.485042	0.398337	0.565824	0.760458	0.649164	0.862696
BWA	Botswana	Sub-Saharan Africa	Southern Sub-Saharan Africa	1996	0.586886	0.523697	0.657126	0.474083	0.360591	0.557923	0.80871	0.617352	0.927444
LSO	Lesotho	Sub-Saharan Africa	Southern Sub-Saharan Africa	1996	0.49571	0.411379	0.570691	0.319573	0.220012	0.42849	0.645984	0.449886	0.833721
NAM	Namibia	Sub-Saharan Africa	Southern Sub-Saharan Africa	1996	0.606312	0.544423	0.671901	0.527124	0.432397	0.618714	0.869714	0.722851	0.963263
ZAF	South Africa	Sub-Saharan Africa	Southern Sub-Saharan Africa	1996	0.671644	0.603689	0.740018	0.463053	0.27376	0.60585	0.688655	0.424629	0.874145
SWZ	Eswatini	Sub-Saharan Africa	Southern Sub-Saharan Africa	1996	0.613125	0.552526	0.67758	0.465178	0.339744	0.563123	0.75931	0.552611	0.895304
ZWE	Zimbabwe	Sub-Saharan Africa	Southern Sub-Saharan Africa	1996	0.541201	0.432171	0.642681	0.370808	0.207188	0.496233	0.684759	0.423432	0.868626
BEN	Benin	Sub-Saharan Africa	Western Sub-Saharan Africa	1996	0.372033	0.232964	0.493239	0.24234	0.135647	0.360876	0.649836	0.470866	0.818279
BFA	Burkina Faso	Sub-Saharan Africa	Western Sub-Saharan Africa	1996	0.31887	0.257237	0.394292	0.2933	0.23477	0.364349	0.921051	0.797267	0.989959
CMR	Cameroon	Sub-Saharan Africa	Western Sub-Saharan Africa	1996	0.464882	0.401659	0.54703	0.262257	0.170842	0.35353	0.564195	0.393532	0.723777
CPV	Cape Verde	Sub-Saharan Africa	Western Sub-Saharan Africa	1996	0.651422	0.577184	0.715434	0.600706	0.517922	0.675897	0.92212	0.838635	0.975291
TCD	Chad	Sub-Saharan Africa	Western Sub-Saharan Africa	1996	0.261922	0.153097	0.377651	0.037997	0.0103739	0.085346	0.144301	0.0437958	0.30146
CIV	Cote d'Ivoire	Sub-Saharan Africa	Western Sub-Saharan Africa	1996	0.446874	0.370016	0.518273	0.317953	0.238622	0.391798	0.711888	0.574858	0.837988
GMB	Gambia	Sub-Saharan Africa	Western Sub-Saharan Africa	1996	0.603818	0.534228	0.672008	0.478137	0.384512	0.572608	0.792096	0.64464	0.900242
GHA	Ghana	Sub-Saharan Africa	Western Sub-Saharan Africa	1996	0.668504	0.613713	0.72563	0.390485	0.250613	0.499749	0.584096	0.380046	0.734061
GIN	Guinea	Sub-Saharan Africa	Western Sub-Saharan Africa	1996	0.386133	0.322749	0.465282	0.286758	0.208779	0.371941	0.742662	0.568028	0.891255
GNB	Guinea-Bissau	Sub-Saharan Africa	Western Sub-Saharan Africa	1996	0.401066	0.327406	0.473147	0.364425	0.28486	0.43909	0.908781	0.782329	0.981936
LBR	Liberia	Sub-Saharan Africa	Western Sub-Saharan Africa	1996	0.625707	0.545649	0.71042	0.327398	0.196656	0.466158	0.523556	0.319585	0.720184
MLI	Mali	Sub-Saharan Africa	Western Sub-Saharan Africa	1996	0.228117	0.173489	0.29632	0.172618	0.116212	0.238385	0.757229	0.554439	0.909252
MRT	Mauritania	Sub-Saharan Africa	Western Sub-Saharan Africa	1996	0.204848	0.15963	0.262155	0.175597	0.135987	0.228288	0.858853	0.730014	0.95766
NER	Niger	Sub-Saharan Africa	Western Sub-Saharan Africa	1996	0.333235	0.264973	0.419331	0.146174	0.0672657	0.266908	0.439528	0.205839	0.730344
NGA	Nigeria	Sub-Saharan Africa	Western Sub-Saharan Africa	1996	0.534691	0.384581	0.647578	0.267331	0.159996	0.385921	0.501838	0.306763	0.679372
STP	Sao Tome And Principe	Sub-Saharan Africa	Western Sub-Saharan Africa	1996	0.521166	0.358728	0.661524	0.272232	0.104718	0.466053	0.523254	0.20427	0.819462
SEN	Senegal	Sub-Saharan Africa	Western Sub-Saharan Africa	1996	0.376579	0.305338	0.447111	0.308792	0.234267	0.371027	0.819715	0.685917	0.92023
SLE	Sierra Leone	Sub-Saharan Africa	Western Sub-Saharan Africa	1996	0.359118	0.282785	0.450711	0.150898	0.0515166	0.287705	0.416851	0.152641	0.709511
TGO	Togo	Sub-Saharan Africa	Western Sub-Saharan Africa	1996	0.29826	0.231357	0.381716	0.205484	0.144703	0.275361	0.6884	0.545006	0.814268
COK	Cook Islands	Southeast Asia, East Asia, and Oceania	Oceania	1996	0.689242	0.61593	0.757036	0.670814	0.577843	0.748049	0.97311	0.880109	0.999283
GUF	French Guiana	Latin America and Caribbean	Caribbean	1996	0.619753	0.506969	0.71816	0.322932	0.199391	0.446183	0.521781	0.341784	0.698109
MYT	Mayotte	Sub-Saharan Africa	Eastern Sub-Saharan Africa	1996	0.404074	0.322075	0.495173	0.346739	0.2694	0.439952	0.858752	0.725547	0.967426
NRU	Nauru	Southeast Asia, East Asia, and Oceania	Oceania	1996	0.660047	0.588553	0.722991	0.642061	0.548149	0.712799	0.972665	0.874396	0.999291
NIU	Niue	Southeast Asia, East Asia, and Oceania	Oceania	1996	0.66663	0.606507	0.721721	0.64767	0.558242	0.713425	0.971393	0.865176	0.999214
PLW	Palau	Southeast Asia, East Asia, and Oceania	Oceania	1996	0.679572	0.613607	0.749433	0.661264	0.56947	0.739693	0.973008	0.872327	0.999422
KNA	Saint Kitts And Nevis	Latin America and Caribbean	Caribbean	1996	0.618544	0.505818	0.732523	0.518596	0.39578	0.647467	0.838251	0.692707	0.965761
TKL	Tokelau	Southeast Asia, East Asia, and Oceania	Oceania	1996	0.650986	0.577499	0.734982	0.630251	0.535935	0.718487	0.968061	0.858901	0.99905
TUV	Tuvalu	Southeast Asia, East Asia, and Oceania	Oceania	1996	0.583106	0.513763	0.649776	0.564432	0.468765	0.638285	0.967754	0.854558	0.99906
SSD	South Sudan	Sub-Saharan Africa	Eastern Sub-Saharan Africa	1996	0.262403	0.189735	0.340578	0.199486	0.125738	0.283843	0.760395	0.528719	0.928774
SDN	Sudan	North Africa and Middle East	North Africa and Middle East	1996	0.489465	0.390034	0.589058	0.253248	0.142268	0.356446	0.519575	0.295967	0.718562
CHN	China	Southeast Asia, East Asia, and Oceania	Southeast Asia	1997	0.759196	0.684467	0.822724	0.364964	0.2318	0.517761	0.480455	0.311424	0.664256
PRK	North Korea	Southeast Asia, East Asia, and Oceania	Southeast Asia	1997	0.601931	0.494158	0.70544	0.412537	0.282409	0.533728	0.686139	0.491972	0.85046
TWN	Taiwan	Southeast Asia, East Asia, and Oceania	Southeast Asia	1997	0.825795	0.758278	0.875416	0.348486	0.165642	0.579042	0.421769	0.200832	0.692388
KHM	Cambodia	Southeast Asia, East Asia, and Oceania	Southeast Asia	1997	0.739259	0.666305	0.813177	0.183855	0.106328	0.287281	0.248479	0.146968	0.383459
IDN	Indonesia	Southeast Asia, East Asia, and Oceania	Southeast Asia	1997	0.869225	0.828504	0.903977	0.328512	0.213198	0.459544	0.378138	0.246639	0.531881
LAO	Laos	Southeast Asia, East Asia, and Oceania	Southeast Asia	1997	0.549039	0.443644	0.637006	0.350805	0.241167	0.452971	0.639091	0.459638	0.791812
MYS	Malaysia	Southeast Asia, East Asia, and Oceania	Southeast Asia	1997	0.804534	0.73312	0.85392	0.487681	0.331288	0.640681	0.606322	0.409331	0.787159
MDV	Maldives	Southeast Asia, East Asia, and Oceania	Southeast Asia	1997	0.813064	0.750922	0.86923	0.700518	0.571832	0.801155	0.861892	0.704011	0.962434
MMR	Myanmar	Southeast Asia, East Asia, and Oceania	Southeast Asia	1997	0.553521	0.435696	0.664769	0.317813	0.215814	0.426312	0.575696	0.403901	0.744921
PHL	Philippines	Southeast Asia, East Asia, and Oceania	Southeast Asia	1997	0.513281	0.422335	0.594893	0.297638	0.192124	0.405938	0.580356	0.38412	0.764149
LKA	Sri Lanka	Southeast Asia, East Asia, and Oceania	Southeast Asia	1997	0.728283	0.650851	0.803327	0.391647	0.249003	0.538799	0.537791	0.345307	0.723894
THA	Thailand	Southeast Asia, East Asia, and Oceania	Southeast Asia	1997	0.730645	0.654379	0.801148	0.529512	0.394483	0.636655	0.724913	0.551121	0.857441
TLS	East Timor	Southeast Asia, East Asia, and Oceania	Southeast Asia	1997	0.765918	0.687577	0.831207	0.651818	0.551151	0.736809	0.851277	0.731805	0.958846
VNM	Vietnam	Southeast Asia, East Asia, and Oceania	Southeast Asia	1997	0.751329	0.676912	0.816534	0.362147	0.218324	0.5025	0.481664	0.300259	0.661405
FJI	Fiji	Southeast Asia, East Asia, and Oceania	Oceania	1997	0.791602	0.713052	0.857728	0.755302	0.663928	0.827444	0.954492	0.848229	0.994606
KIR	Kiribati	Southeast Asia, East Asia, and Oceania	Oceania	1997	0.752543	0.686414	0.817124	0.731344	0.646441	0.801597	0.972012	0.878103	0.999284
MHL	Marshall Islands	Southeast Asia, East Asia, and Oceania	Oceania	1997	0.634861	0.558002	0.707919	0.623065	0.546796	0.698134	0.981473	0.929961	0.998201
FSM	Micronesia	Southeast Asia, East Asia, and Oceania	Oceania	1997	0.636344	0.561049	0.717184	0.597972	0.505199	0.686648	0.939787	0.825031	0.990951
PNG	Papua New Guinea	Southeast Asia, East Asia, and Oceania	Oceania	1997	0.471398	0.39691	0.546482	0.402228	0.288587	0.4991	0.852942	0.631168	0.955343
WSM	Samoa	Southeast Asia, East Asia, and Oceania	Oceania	1997	0.618778	0.530932	0.699264	0.590364	0.503273	0.675803	0.95431	0.870387	0.993441
SLB	Solomon Islands	Southeast Asia, East Asia, and Oceania	Oceania	1997	0.389644	0.304658	0.47665	0.373991	0.292688	0.458633	0.960333	0.884296	0.993931
TON	Tonga	Southeast Asia, East Asia, and Oceania	Oceania	1997	0.779306	0.694028	0.851879	0.755875	0.666621	0.825243	0.970592	0.870806	0.999182
VUT	Vanuatu	Southeast Asia, East Asia, and Oceania	Oceania	1997	0.619565	0.516644	0.714154	0.588472	0.485687	0.688198	0.94986	0.857556	0.992468
ARM	Armenia	Central Asia	Central Asia	1997	0.236406	0.146914	0.369038	0.228488	0.142022	0.353915	0.967604	0.86644	0.998538
AZE	Azerbaijan	Central Asia	Central Asia	1997	0.294872	0.15758	0.49894	0.277709	0.148494	0.473087	0.943006	0.793056	0.998493
GEO	Georgia	Central Asia	Central Asia	1997	0.218572	0.11204	0.38518	0.213255	0.10966	0.37815	0.975277	0.902326	0.99876
KAZ	Kazakhstan	Central Asia	Central Asia	1997	0.429339	0.341248	0.518624	0.413365	0.333416	0.494863	0.96445	0.845186	0.998786
KGZ	Kyrgyzstan	Central Asia	Central Asia	1997	0.482533	0.394378	0.566829	0.466726	0.3827	0.543768	0.967957	0.883904	0.997488
MNG	Mongolia	Central Asia	Central Asia	1997	0.622745	0.559213	0.680338	0.578443	0.514889	0.640653	0.929029	0.847759	0.977541
TJK	Tajikistan	Central Asia	Central Asia	1997	0.43161	0.34708	0.516041	0.418893	0.335603	0.502021	0.970944	0.888582	0.998234
TKM	Turkmenistan	Central Asia	Central Asia	1997	0.535214	0.445252	0.617117	0.516054	0.411305	0.605405	0.964158	0.842894	0.998827
UZB	Uzbekistan	Central Asia	Central Asia	1997	0.48852	0.418333	0.564125	0.470651	0.397746	0.546777	0.963794	0.876457	0.996624
BRN	Brunei	Southeast Asia, East Asia, and Oceania	Southeast Asia	1997	0.853228	0.780864	0.904557	0.52148	0.333246	0.681598	0.611332	0.395283	0.803361
JPN	Japan	Southeast Asia, East Asia, and Oceania	Southeast Asia	1997	0.84173	0.771194	0.892467	0.352959	0.176349	0.566643	0.419843	0.209775	0.67789
KOR	South Korea	Southeast Asia, East Asia, and Oceania	Southeast Asia	1997	0.816136	0.757823	0.87448	0.420953	0.219139	0.622909	0.515862	0.26904	0.755507
SGP	Singapore	Southeast Asia, East Asia, and Oceania	Southeast Asia	1997	0.835268	0.770872	0.890242	0.344934	0.129157	0.587266	0.412489	0.153265	0.693608
ARG	Argentina	Latin America and Caribbean	Tropical Latin America	1997	0.609803	0.516571	0.701876	0.356334	0.240972	0.482154	0.583578	0.409552	0.759197
CHL	Chile	Latin America and Caribbean	Tropical Latin America	1997	0.558703	0.462594	0.644279	0.422594	0.313804	0.526538	0.757077	0.582775	0.898015
URY	Uruguay	Latin America and Caribbean	Tropical Latin America	1997	0.587705	0.489916	0.678361	0.423305	0.30024	0.549455	0.720154	0.53017	0.878533
ATG	Antigua And Barbuda	Latin America and Caribbean	Caribbean	1997	0.60821	0.488732	0.716912	0.458383	0.323763	0.586784	0.752921	0.589889	0.893185
BHS	Bahamas	Latin America and Caribbean	Caribbean	1997	0.652983	0.528497	0.769948	0.503217	0.371416	0.634298	0.771294	0.602141	0.902609
BRB	Barbados	Latin America and Caribbean	Caribbean	1997	0.628282	0.499682	0.75273	0.366818	0.245206	0.510244	0.58428	0.407706	0.77124
BLZ	Belize	Latin America and Caribbean	Caribbean	1997	0.58781	0.473914	0.720431	0.301496	0.191777	0.430315	0.514785	0.33805	0.726468
CUB	Cuba	Latin America and Caribbean	Caribbean	1997	0.797731	0.699601	0.870543	0.676655	0.566713	0.785645	0.848662	0.718672	0.968792
DMA	Dominica	Latin America and Caribbean	Caribbean	1997	0.629837	0.517655	0.734808	0.394974	0.211778	0.582179	0.627145	0.341392	0.872481
DOM	Dominican Republic	Latin America and Caribbean	Caribbean	1997	0.614002	0.502517	0.718929	0.363301	0.240991	0.489104	0.591807	0.427282	0.748713
GRD	Grenada	Latin America and Caribbean	Caribbean	1997	0.637026	0.52937	0.741353	0.560461	0.438544	0.658043	0.879815	0.767159	0.975515
GUY	Guyana	Latin America and Caribbean	Caribbean	1997	0.628942	0.529886	0.729951	0.343043	0.223198	0.470977	0.546175	0.355647	0.716563
HTI	Haiti	Latin America and Caribbean	Caribbean	1997	0.31236	0.20581	0.422422	0.138802	0.068839	0.222612	0.444509	0.252555	0.639462
JAM	Jamaica	Latin America and Caribbean	Caribbean	1997	0.620268	0.507582	0.717427	0.393933	0.265685	0.500271	0.63569	0.45056	0.783781
LCA	Saint Lucia	Latin America and Caribbean	Caribbean	1997	0.628786	0.486173	0.752008	0.361714	0.203464	0.505147	0.574316	0.365827	0.759592
VCT	Saint Vincent And The Grenadines	Latin America and Caribbean	Caribbean	1997	0.606319	0.472587	0.708726	0.531929	0.398136	0.638068	0.877374	0.763992	0.975428
SUR	Suriname	Latin America and Caribbean	Caribbean	1997	0.622239	0.52314	0.71375	0.327054	0.221917	0.439495	0.526174	0.361775	0.687575
TTO	Trinidad And Tobago	Latin America and Caribbean	Caribbean	1997	0.63863	0.517885	0.740845	0.385831	0.262701	0.504377	0.60389	0.431231	0.748734
BOL	Bolivia	Latin America and Caribbean	Andean Latin America	1997	0.588572	0.39556	0.748093	0.44518	0.289294	0.592643	0.756717	0.621655	0.863012
ECU	Ecuador	Latin America and Caribbean	Andean Latin America	1997	0.814474	0.703127	0.919279	0.510644	0.370824	0.657802	0.627091	0.467758	0.781972
PER	Peru	Latin America and Caribbean	Andean Latin America	1997	0.592064	0.453931	0.712246	0.452087	0.319676	0.583431	0.762073	0.617304	0.870522
COL	Colombia	Latin America and Caribbean	Central Latin America	1997	0.576206	0.462589	0.66544	0.359965	0.260466	0.456719	0.624583	0.48374	0.756552
CRI	Costa Rica	Latin America and Caribbean	Central Latin America	1997	0.679748	0.592912	0.765863	0.359628	0.241801	0.476	0.529885	0.359306	0.687978
SLV	El Salvador	Latin America and Caribbean	Central Latin America	1997	0.708181	0.610126	0.795098	0.40694	0.288262	0.542402	0.575119	0.412395	0.72082
GTM	Guatemala	Latin America and Caribbean	Central Latin America	1997	0.517458	0.404013	0.625425	0.176274	0.0880359	0.267556	0.340769	0.180336	0.491867
HND	Honduras	Latin America and Caribbean	Central Latin America	1997	0.556416	0.45133	0.656186	0.332058	0.223786	0.442047	0.59762	0.4093	0.76718
MEX	Mexico	Latin America and Caribbean	Central Latin America	1997	0.60544	0.48951	0.705635	0.223939	0.129117	0.322506	0.370465	0.219553	0.528928
NIC	Nicaragua	Latin America and Caribbean	Central Latin America	1997	0.592423	0.483205	0.708126	0.389139	0.292501	0.513285	0.657609	0.4983	0.800048
PAN	Panama	Latin America and Caribbean	Central Latin America	1997	0.714393	0.62125	0.801756	0.457865	0.326136	0.604297	0.640701	0.461629	0.797934
VEN	Venezuela	Latin America and Caribbean	Central Latin America	1997	0.668206	0.551375	0.767806	0.463816	0.350611	0.574976	0.694519	0.551345	0.818493
BRA	Brazil	Latin America and Caribbean	Tropical Latin America	1997	0.550013	0.448762	0.636978	0.403329	0.290783	0.516717	0.733194	0.558921	0.881532
PRY	Paraguay	Latin America and Caribbean	Tropical Latin America	1997	0.702804	0.625567	0.774046	0.424435	0.305931	0.538659	0.604264	0.444397	0.75536
DZA	Algeria	North Africa and Middle East	North Africa and Middle East	1997	0.468071	0.374568	0.562795	0.356464	0.252383	0.450011	0.762012	0.598151	0.876902
BHR	Bahrain	North Africa and Middle East	North Africa and Middle East	1997	0.76667	0.694196	0.83496	0.530483	0.388952	0.656048	0.691712	0.511465	0.836462
EGY	Egypt	North Africa and Middle East	North Africa and Middle East	1997	0.603699	0.496785	0.694169	0.167782	0.0725684	0.270407	0.278334	0.118116	0.459565
IRN	Iran	North Africa and Middle East	North Africa and Middle East	1997	0.446644	0.365548	0.53225	0.294699	0.201863	0.395278	0.659842	0.47745	0.812141
IRQ	Iraq	North Africa and Middle East	North Africa and Middle East	1997	0.601092	0.497884	0.69354	0.333573	0.21209	0.464073	0.554155	0.372918	0.725785
JOR	Jordan	North Africa and Middle East	North Africa and Middle East	1997	0.723544	0.645621	0.79406	0.46529	0.316325	0.594246	0.642047	0.46877	0.798857
KWT	Kuwait	North Africa and Middle East	North Africa and Middle East	1997	0.778927	0.709107	0.858351	0.547027	0.396909	0.679405	0.701953	0.512594	0.84495
LBN	Lebanon	North Africa and Middle East	North Africa and Middle East	1997	0.56696	0.476897	0.66813	0.423035	0.309256	0.529238	0.746268	0.5863	0.870566
LBY	Libya	North Africa and Middle East	North Africa and Middle East	1997	0.481209	0.3828	0.593929	0.388908	0.266681	0.503724	0.80662	0.644291	0.912344
MAR	Morocco	North Africa and Middle East	North Africa and Middle East	1997	0.509472	0.408548	0.587227	0.228091	0.147082	0.319487	0.447782	0.299298	0.5757
PSE	Palestine	North Africa and Middle East	North Africa and Middle East	1997	0.624327	0.533477	0.7178	0.418243	0.285711	0.544439	0.670144	0.475745	0.838639
OMN	Oman	North Africa and Middle East	North Africa and Middle East	1997	0.744813	0.650311	0.800127	0.535624	0.394848	0.663297	0.719596	0.524696	0.876046
QAT	Qatar	North Africa and Middle East	North Africa and Middle East	1997	0.593546	0.49315	0.688154	0.40468	0.295067	0.509847	0.681996	0.510903	0.822612
SAU	Saudi Arabia	North Africa and Middle East	North Africa and Middle East	1997	0.569646	0.482406	0.664648	0.463057	0.357537	0.566094	0.813151	0.65446	0.915414
SYR	Syria	North Africa and Middle East	North Africa and Middle East	1997	0.62375	0.537777	0.713536	0.265092	0.164021	0.380382	0.424767	0.265617	0.592671
TUN	Tunisia	North Africa and Middle East	North Africa and Middle East	1997	0.599669	0.519395	0.690365	0.372045	0.269445	0.472376	0.621042	0.451986	0.762413
TUR	Turkey	North Africa and Middle East	North Africa and Middle East	1997	0.395045	0.318236	0.479555	0.290749	0.216714	0.372186	0.736051	0.588809	0.841086
ARE	United Arab Emirates	North Africa and Middle East	North Africa and Middle East	1997	0.770008	0.697485	0.830802	0.55432	0.363969	0.698081	0.719581	0.473104	0.884065
YEM	Yemen	North Africa and Middle East	North Africa and Middle East	1997	0.491014	0.386019	0.577685	0.247546	0.161118	0.336569	0.504014	0.355084	0.675176
AFG	Afghanistan	North Africa and Middle East	North Africa and Middle East	1997	0.407499	0.300482	0.50644	0.263985	0.14054	0.381048	0.646877	0.389489	0.847238
BGD	Bangladesh	South Asia	South Asia	1997	0.344554	0.241439	0.467064	0.0636137	0.0228291	0.14714	0.183141	0.0726961	0.365584
BTN	Bhutan	South Asia	South Asia	1997	0.639839	0.486909	0.762524	0.261074	0.0831971	0.461923	0.408724	0.139326	0.728463
IND	India	South Asia	South Asia	1997	0.727948	0.638296	0.805984	0.156943	0.0633938	0.309654	0.215162	0.0829471	0.417119
NPL	Nepal	South Asia	South Asia	1997	0.450286	0.35293	0.574002	0.17879	0.078662	0.291339	0.396636	0.194934	0.631743
PAK	Pakistan	South Asia	South Asia	1997	0.73591	0.649723	0.823024	0.144458	0.0542328	0.286109	0.196334	0.0742058	0.388022
AGO	Angola	Sub-Saharan Africa	Central Sub-Saharan Africa	1997	0.530903	0.387052	0.649919	0.459116	0.321312	0.582157	0.865108	0.710648	0.970169
CAF	Central African Republic	Sub-Saharan Africa	Central Sub-Saharan Africa	1997	0.499767	0.348057	0.633205	0.362156	0.226501	0.496347	0.725396	0.500786	0.889796
COG	Republic Of Congo	Sub-Saharan Africa	Central Sub-Saharan Africa	1997	0.569575	0.446209	0.690472	0.367013	0.231277	0.511467	0.645732	0.415705	0.826446
COD	Democratic Republic Of The Congo	Sub-Saharan Africa	Central Sub-Saharan Africa	1997	0.584912	0.43711	0.735703	0.278812	0.141846	0.432652	0.475691	0.257333	0.690241
GNQ	Equatorial Guinea	Sub-Saharan Africa	Central Sub-Saharan Africa	1997	0.632345	0.510575	0.765479	0.387015	0.219377	0.555395	0.614097	0.346358	0.849785
GAB	Gabon	Sub-Saharan Africa	Central Sub-Saharan Africa	1997	0.721249	0.611275	0.817286	0.481817	0.322008	0.641785	0.667363	0.451683	0.836379
BDI	Burundi	Sub-Saharan Africa	Eastern Sub-Saharan Africa	1997	0.511989	0.42348	0.596135	0.36108	0.24222	0.472301	0.704883	0.495918	0.87015
COM	Comoros	Sub-Saharan Africa	Eastern Sub-Saharan Africa	1997	0.419888	0.341412	0.51772	0.35843	0.285065	0.442637	0.855042	0.726791	0.965872
DJI	Djibouti	Sub-Saharan Africa	Eastern Sub-Saharan Africa	1997	0.816066	0.762647	0.869229	0.523617	0.313583	0.683017	0.641995	0.391185	0.843492
ERI	Eritrea	Sub-Saharan Africa	Eastern Sub-Saharan Africa	1997	0.414844	0.330844	0.487296	0.362189	0.287506	0.438502	0.873547	0.750465	0.960828
ETH	Ethiopia	Sub-Saharan Africa	Eastern Sub-Saharan Africa	1997	0.20075	0.136955	0.259361	0.147803	0.0939774	0.206824	0.736634	0.517744	0.881824
KEN	Kenya	Sub-Saharan Africa	Eastern Sub-Saharan Africa	1997	0.657664	0.586836	0.71741	0.339944	0.230559	0.455897	0.517012	0.343303	0.666522
MDG	Madagascar	Sub-Saharan Africa	Eastern Sub-Saharan Africa	1997	0.467049	0.39698	0.542522	0.332767	0.259081	0.414505	0.713405	0.55951	0.841089
MWI	Malawi	Sub-Saharan Africa	Eastern Sub-Saharan Africa	1997	0.647252	0.550936	0.72465	0.389144	0.268397	0.487892	0.601215	0.439434	0.736272
MUS	Mauritius	Southeast Asia, East Asia, and Oceania	Southeast Asia	1997	0.744832	0.671376	0.818409	0.384016	0.237391	0.524742	0.516892	0.315545	0.7103
MOZ	Mozambique	Sub-Saharan Africa	Eastern Sub-Saharan Africa	1997	0.463955	0.395556	0.542273	0.435904	0.369686	0.513182	0.939827	0.874153	0.982276
RWA	Rwanda	Sub-Saharan Africa	Eastern Sub-Saharan Africa	1997	0.363805	0.288776	0.43838	0.302418	0.227616	0.389309	0.830737	0.692319	0.924595
SYC	Seychelles	Southeast Asia, East Asia, and Oceania	Southeast Asia	1997	0.825717	0.766442	0.877002	0.680988	0.445938	0.83397	0.824738	0.541995	0.979872
SOM	Somalia	Sub-Saharan Africa	Eastern Sub-Saharan Africa	1997	0.251105	0.189678	0.349122	0.135506	0.0780068	0.209083	0.53817	0.352726	0.716579
TZA	Tanzania	Sub-Saharan Africa	Eastern Sub-Saharan Africa	1997	0.68269	0.618527	0.766318	0.506887	0.395942	0.620046	0.742834	0.589162	0.874682
UGA	Uganda	Sub-Saharan Africa	Eastern Sub-Saharan Africa	1997	0.824305	0.782438	0.862525	0.237157	0.144182	0.366426	0.287756	0.175894	0.441625
ZMB	Zambia	Sub-Saharan Africa	Eastern Sub-Saharan Africa	1997	0.645984	0.560057	0.70713	0.497988	0.395024	0.577227	0.771222	0.636319	0.872911
BWA	Botswana	Sub-Saharan Africa	Southern Sub-Saharan Africa	1997	0.582679	0.521983	0.645311	0.466101	0.358393	0.557714	0.799806	0.632082	0.918677
LSO	Lesotho	Sub-Saharan Africa	Southern Sub-Saharan Africa	1997	0.502149	0.42247	0.576241	0.316582	0.199301	0.424059	0.630995	0.404762	0.81613
NAM	Namibia	Sub-Saharan Africa	Southern Sub-Saharan Africa	1997	0.60562	0.542324	0.660111	0.527682	0.449798	0.598974	0.871968	0.74596	0.962298
ZAF	South Africa	Sub-Saharan Africa	Southern Sub-Saharan Africa	1997	0.670102	0.609801	0.729316	0.464795	0.305968	0.586509	0.694409	0.451837	0.875065
SWZ	Eswatini	Sub-Saharan Africa	Southern Sub-Saharan Africa	1997	0.610223	0.543025	0.670747	0.469755	0.347164	0.575132	0.770106	0.571986	0.905762
ZWE	Zimbabwe	Sub-Saharan Africa	Southern Sub-Saharan Africa	1997	0.562821	0.454475	0.653767	0.372802	0.253005	0.503856	0.66249	0.465373	0.839569
BEN	Benin	Sub-Saharan Africa	Western Sub-Saharan Africa	1997	0.396076	0.25173	0.516382	0.254727	0.14498	0.366877	0.641406	0.466992	0.81045
BFA	Burkina Faso	Sub-Saharan Africa	Western Sub-Saharan Africa	1997	0.339982	0.270266	0.411941	0.312622	0.242711	0.379331	0.920193	0.796589	0.98822
CMR	Cameroon	Sub-Saharan Africa	Western Sub-Saharan Africa	1997	0.474464	0.406041	0.549078	0.250466	0.158873	0.33546	0.528435	0.357782	0.677007
CPV	Cape Verde	Sub-Saharan Africa	Western Sub-Saharan Africa	1997	0.650458	0.58155	0.707357	0.593873	0.507099	0.667347	0.912913	0.812783	0.97509
TCD	Chad	Sub-Saharan Africa	Western Sub-Saharan Africa	1997	0.268167	0.157337	0.411572	0.0423165	0.0114845	0.102507	0.158291	0.0490806	0.338905
CIV	Cote d'Ivoire	Sub-Saharan Africa	Western Sub-Saharan Africa	1997	0.457786	0.387365	0.529967	0.325944	0.248342	0.403416	0.71254	0.565276	0.83954
GMB	Gambia	Sub-Saharan Africa	Western Sub-Saharan Africa	1997	0.596704	0.52059	0.657689	0.471724	0.370362	0.562211	0.790144	0.656001	0.901598
GHA	Ghana	Sub-Saharan Africa	Western Sub-Saharan Africa	1997	0.671409	0.611046	0.722046	0.379706	0.232407	0.507415	0.565878	0.341852	0.746271
GIN	Guinea	Sub-Saharan Africa	Western Sub-Saharan Africa	1997	0.405566	0.345368	0.470376	0.29598	0.218061	0.369483	0.730134	0.564337	0.870907
GNB	Guinea-Bissau	Sub-Saharan Africa	Western Sub-Saharan Africa	1997	0.411114	0.33912	0.481923	0.370478	0.292777	0.441493	0.901516	0.78539	0.978304
LBR	Liberia	Sub-Saharan Africa	Western Sub-Saharan Africa	1997	0.643183	0.566385	0.719907	0.337335	0.214365	0.474615	0.524026	0.338139	0.704847
MLI	Mali	Sub-Saharan Africa	Western Sub-Saharan Africa	1997	0.231489	0.173998	0.293811	0.171957	0.119583	0.232511	0.744135	0.559929	0.894938
MRT	Mauritania	Sub-Saharan Africa	Western Sub-Saharan Africa	1997	0.213407	0.153651	0.274808	0.181128	0.131163	0.237609	0.850522	0.707125	0.953898
NER	Niger	Sub-Saharan Africa	Western Sub-Saharan Africa	1997	0.347663	0.292611	0.419858	0.156125	0.0730713	0.259037	0.449406	0.209008	0.700015
NGA	Nigeria	Sub-Saharan Africa	Western Sub-Saharan Africa	1997	0.554862	0.41079	0.688604	0.271446	0.169778	0.371355	0.489953	0.338579	0.64089
STP	Sao Tome And Principe	Sub-Saharan Africa	Western Sub-Saharan Africa	1997	0.537678	0.37717	0.672931	0.291776	0.127804	0.459792	0.545574	0.241347	0.819366
SEN	Senegal	Sub-Saharan Africa	Western Sub-Saharan Africa	1997	0.391929	0.331656	0.445071	0.3172	0.2597	0.377876	0.809561	0.702067	0.895649
SLE	Sierra Leone	Sub-Saharan Africa	Western Sub-Saharan Africa	1997	0.36	0.286167	0.434067	0.144732	0.0603102	0.233546	0.403916	0.173941	0.65516
TGO	Togo	Sub-Saharan Africa	Western Sub-Saharan Africa	1997	0.295655	0.230094	0.372585	0.198165	0.138216	0.257616	0.671064	0.523409	0.793748
COK	Cook Islands	Southeast Asia, East Asia, and Oceania	Oceania	1997	0.680024	0.611499	0.74872	0.661892	0.577201	0.735663	0.973399	0.878321	0.999222
GUF	French Guiana	Latin America and Caribbean	Caribbean	1997	0.616897	0.518745	0.714211	0.330376	0.20316	0.471944	0.534698	0.341925	0.721114
MYT	Mayotte	Sub-Saharan Africa	Eastern Sub-Saharan Africa	1997	0.420103	0.340074	0.509553	0.361243	0.288681	0.436376	0.861687	0.72758	0.9692
NRU	Nauru	Southeast Asia, East Asia, and Oceania	Oceania	1997	0.6532	0.57821	0.725292	0.63479	0.539396	0.71352	0.971691	0.87475	0.999223
NIU	Niue	Southeast Asia, East Asia, and Oceania	Oceania	1997	0.65953	0.588661	0.724181	0.641322	0.553751	0.715814	0.972395	0.872459	0.999254
PLW	Palau	Southeast Asia, East Asia, and Oceania	Oceania	1997	0.678098	0.606214	0.745836	0.658503	0.563734	0.736808	0.970933	0.871195	0.999303
KNA	Saint Kitts And Nevis	Latin America and Caribbean	Caribbean	1997	0.647887	0.522952	0.762097	0.545505	0.415354	0.669467	0.842284	0.685007	0.965108
TKL	Tokelau	Southeast Asia, East Asia, and Oceania	Oceania	1997	0.653736	0.588798	0.71819	0.635223	0.548814	0.706969	0.971572	0.876138	0.999175
TUV	Tuvalu	Southeast Asia, East Asia, and Oceania	Oceania	1997	0.587913	0.518131	0.657193	0.566	0.47271	0.642743	0.962735	0.839475	0.999001
SSD	South Sudan	Sub-Saharan Africa	Eastern Sub-Saharan Africa	1997	0.258646	0.175808	0.35372	0.196416	0.117094	0.285943	0.75876	0.540864	0.923717
SDN	Sudan	North Africa and Middle East	North Africa and Middle East	1997	0.502148	0.402567	0.603864	0.262426	0.149659	0.371129	0.523365	0.318907	0.712917
CHN	China	Southeast Asia, East Asia, and Oceania	Southeast Asia	1998	0.762535	0.694022	0.827382	0.364595	0.237413	0.511461	0.478336	0.313205	0.668267
PRK	North Korea	Southeast Asia, East Asia, and Oceania	Southeast Asia	1998	0.607117	0.48501	0.70748	0.409664	0.25632	0.552629	0.67502	0.450222	0.862211
TWN	Taiwan	Southeast Asia, East Asia, and Oceania	Southeast Asia	1998	0.828128	0.767598	0.878941	0.33437	0.155884	0.534866	0.403637	0.192967	0.647093
KHM	Cambodia	Southeast Asia, East Asia, and Oceania	Southeast Asia	1998	0.74235	0.669751	0.804876	0.173328	0.0970937	0.271085	0.233652	0.129872	0.364043
IDN	Indonesia	Southeast Asia, East Asia, and Oceania	Southeast Asia	1998	0.867217	0.826613	0.89696	0.33977	0.226591	0.467232	0.391903	0.261354	0.544151
LAO	Laos	Southeast Asia, East Asia, and Oceania	Southeast Asia	1998	0.554139	0.449721	0.644053	0.34043	0.232202	0.443441	0.61372	0.462976	0.762503
MYS	Malaysia	Southeast Asia, East Asia, and Oceania	Southeast Asia	1998	0.803549	0.738969	0.856462	0.491185	0.331285	0.637873	0.611369	0.41772	0.784367
MDV	Maldives	Southeast Asia, East Asia, and Oceania	Southeast Asia	1998	0.813421	0.743722	0.870571	0.698587	0.560146	0.803128	0.859281	0.686898	0.963415
MMR	Myanmar	Southeast Asia, East Asia, and Oceania	Southeast Asia	1998	0.554434	0.431931	0.668794	0.32031	0.205565	0.436305	0.577654	0.401898	0.739152
PHL	Philippines	Southeast Asia, East Asia, and Oceania	Southeast Asia	1998	0.507717	0.410539	0.597957	0.294973	0.200951	0.389055	0.581793	0.418421	0.732529
LKA	Sri Lanka	Southeast Asia, East Asia, and Oceania	Southeast Asia	1998	0.732462	0.657169	0.797785	0.384243	0.232408	0.525877	0.524762	0.321027	0.705264
THA	Thailand	Southeast Asia, East Asia, and Oceania	Southeast Asia	1998	0.723219	0.641798	0.799479	0.523868	0.400116	0.64142	0.724469	0.566099	0.850624
TLS	East Timor	Southeast Asia, East Asia, and Oceania	Southeast Asia	1998	0.767403	0.664517	0.847145	0.64045	0.514196	0.740482	0.835071	0.694813	0.953129
VNM	Vietnam	Southeast Asia, East Asia, and Oceania	Southeast Asia	1998	0.758901	0.681951	0.822161	0.369061	0.231419	0.509551	0.486473	0.305831	0.665067
FJI	Fiji	Southeast Asia, East Asia, and Oceania	Oceania	1998	0.795023	0.721288	0.859673	0.756785	0.662164	0.827214	0.952336	0.837042	0.994498
KIR	Kiribati	Southeast Asia, East Asia, and Oceania	Oceania	1998	0.753837	0.694328	0.81295	0.731003	0.647692	0.794121	0.969998	0.865942	0.999046
MHL	Marshall Islands	Southeast Asia, East Asia, and Oceania	Oceania	1998	0.629059	0.548868	0.707598	0.618565	0.537435	0.69735	0.983377	0.93448	0.998486
FSM	Micronesia	Southeast Asia, East Asia, and Oceania	Oceania	1998	0.63342	0.546661	0.718462	0.593493	0.495795	0.688046	0.936908	0.838049	0.99043
PNG	Papua New Guinea	Southeast Asia, East Asia, and Oceania	Oceania	1998	0.475188	0.393197	0.549773	0.403066	0.288171	0.495323	0.849082	0.617467	0.960947
WSM	Samoa	Southeast Asia, East Asia, and Oceania	Oceania	1998	0.615545	0.531199	0.693387	0.586968	0.50467	0.662132	0.954016	0.874649	0.99275
SLB	Solomon Islands	Southeast Asia, East Asia, and Oceania	Oceania	1998	0.391679	0.308867	0.480883	0.374568	0.294949	0.460357	0.956952	0.857816	0.994886
TON	Tonga	Southeast Asia, East Asia, and Oceania	Oceania	1998	0.776457	0.692643	0.847973	0.754258	0.666185	0.822555	0.971979	0.879328	0.999159
VUT	Vanuatu	Southeast Asia, East Asia, and Oceania	Oceania	1998	0.621044	0.523567	0.709895	0.586737	0.476695	0.683934	0.944742	0.832663	0.993081
ARM	Armenia	Central Asia	Central Asia	1998	0.237046	0.138352	0.368084	0.229411	0.133341	0.357668	0.96817	0.873543	0.998477
AZE	Azerbaijan	Central Asia	Central Asia	1998	0.29291	0.149566	0.509442	0.275592	0.140676	0.4826	0.941261	0.792201	0.998478
GEO	Georgia	Central Asia	Central Asia	1998	0.220619	0.112439	0.395265	0.215164	0.109614	0.387051	0.974661	0.903726	0.998629
KAZ	Kazakhstan	Central Asia	Central Asia	1998	0.431687	0.339585	0.513573	0.415142	0.330161	0.487851	0.963328	0.841844	0.998853
KGZ	Kyrgyzstan	Central Asia	Central Asia	1998	0.486239	0.405023	0.567048	0.469606	0.394619	0.542807	0.966503	0.882063	0.997072
MNG	Mongolia	Central Asia	Central Asia	1998	0.618842	0.558955	0.683051	0.571996	0.499897	0.650407	0.924216	0.839294	0.972794
TJK	Tajikistan	Central Asia	Central Asia	1998	0.429803	0.33893	0.511892	0.415665	0.326235	0.492251	0.967619	0.870037	0.997951
TKM	Turkmenistan	Central Asia	Central Asia	1998	0.544816	0.463543	0.616868	0.524211	0.425677	0.605962	0.962185	0.841116	0.998606
UZB	Uzbekistan	Central Asia	Central Asia	1998	0.486964	0.410632	0.562274	0.468522	0.3928	0.541884	0.962656	0.871811	0.996754
BRN	Brunei	Southeast Asia, East Asia, and Oceania	Southeast Asia	1998	0.851161	0.784168	0.899557	0.513942	0.327441	0.679251	0.603876	0.38642	0.792449
JPN	Japan	Southeast Asia, East Asia, and Oceania	Southeast Asia	1998	0.841163	0.7721	0.893266	0.370801	0.186745	0.575497	0.440592	0.224145	0.679634
KOR	South Korea	Southeast Asia, East Asia, and Oceania	Southeast Asia	1998	0.817442	0.755135	0.866941	0.419002	0.237061	0.596216	0.512962	0.291118	0.730001
SGP	Singapore	Southeast Asia, East Asia, and Oceania	Southeast Asia	1998	0.836004	0.76873	0.892498	0.331782	0.156475	0.545786	0.396259	0.190581	0.64519
ARG	Argentina	Latin America and Caribbean	Tropical Latin America	1998	0.613023	0.514386	0.702147	0.359321	0.239773	0.47533	0.586709	0.404017	0.750234
CHL	Chile	Latin America and Caribbean	Tropical Latin America	1998	0.580326	0.483707	0.673883	0.437816	0.329365	0.550766	0.754612	0.593992	0.892964
URY	Uruguay	Latin America and Caribbean	Tropical Latin America	1998	0.612772	0.515254	0.702098	0.450394	0.329759	0.570175	0.734541	0.564788	0.877326
ATG	Antigua And Barbuda	Latin America and Caribbean	Caribbean	1998	0.625085	0.492534	0.74613	0.476113	0.350124	0.591306	0.762491	0.621079	0.894047
BHS	Bahamas	Latin America and Caribbean	Caribbean	1998	0.657692	0.538692	0.762693	0.516796	0.39174	0.636027	0.786597	0.626009	0.911444
BRB	Barbados	Latin America and Caribbean	Caribbean	1998	0.63399	0.516016	0.747791	0.362649	0.231509	0.507868	0.5724	0.377623	0.760698
BLZ	Belize	Latin America and Caribbean	Caribbean	1998	0.5983	0.4838	0.702863	0.307525	0.189376	0.440772	0.515529	0.310758	0.731171
CUB	Cuba	Latin America and Caribbean	Caribbean	1998	0.812183	0.723069	0.8812	0.688099	0.564475	0.795877	0.847358	0.71288	0.967384
DMA	Dominica	Latin America and Caribbean	Caribbean	1998	0.642517	0.533966	0.74265	0.409514	0.192204	0.587046	0.636701	0.321584	0.880157
DOM	Dominican Republic	Latin America and Caribbean	Caribbean	1998	0.621591	0.496719	0.728315	0.385304	0.264879	0.504596	0.619737	0.481308	0.758246
GRD	Grenada	Latin America and Caribbean	Caribbean	1998	0.651162	0.5396	0.748073	0.574979	0.451233	0.681936	0.883043	0.759315	0.976226
GUY	Guyana	Latin America and Caribbean	Caribbean	1998	0.630212	0.522539	0.710878	0.3587	0.235814	0.483374	0.569234	0.386689	0.747548
HTI	Haiti	Latin America and Caribbean	Caribbean	1998	0.328099	0.228873	0.429232	0.143283	0.0838551	0.235064	0.438157	0.26687	0.614226
JAM	Jamaica	Latin America and Caribbean	Caribbean	1998	0.630938	0.519406	0.723381	0.411909	0.298783	0.541566	0.651908	0.505025	0.800501
LCA	Saint Lucia	Latin America and Caribbean	Caribbean	1998	0.646432	0.534801	0.74594	0.378157	0.249308	0.519499	0.586001	0.383204	0.779666
VCT	Saint Vincent And The Grenadines	Latin America and Caribbean	Caribbean	1998	0.612443	0.498911	0.72844	0.53429	0.422048	0.643464	0.872626	0.758495	0.972841
SUR	Suriname	Latin America and Caribbean	Caribbean	1998	0.637774	0.539115	0.721904	0.354876	0.246864	0.477995	0.556918	0.39676	0.718865
TTO	Trinidad And Tobago	Latin America and Caribbean	Caribbean	1998	0.661864	0.561559	0.765822	0.395706	0.271998	0.522762	0.597911	0.419946	0.750078
BOL	Bolivia	Latin America and Caribbean	Andean Latin America	1998	0.595028	0.451011	0.746516	0.444024	0.330111	0.573049	0.747553	0.61877	0.858447
ECU	Ecuador	Latin America and Caribbean	Andean Latin America	1998	0.818268	0.717966	0.896791	0.525514	0.381423	0.657926	0.642029	0.476719	0.776301
PER	Peru	Latin America and Caribbean	Andean Latin America	1998	0.605111	0.443311	0.750046	0.463573	0.327282	0.606406	0.766436	0.620608	0.872531
COL	Colombia	Latin America and Caribbean	Central Latin America	1998	0.567501	0.445703	0.673944	0.357161	0.228683	0.47063	0.628776	0.471738	0.773924
CRI	Costa Rica	Latin America and Caribbean	Central Latin America	1998	0.686708	0.590533	0.773305	0.379174	0.262562	0.497522	0.552494	0.391828	0.71489
SLV	El Salvador	Latin America and Caribbean	Central Latin America	1998	0.728964	0.619055	0.821337	0.427536	0.299009	0.549682	0.586984	0.421496	0.732016
GTM	Guatemala	Latin America and Caribbean	Central Latin America	1998	0.532626	0.408012	0.653799	0.194692	0.107155	0.289792	0.365886	0.220523	0.534459
HND	Honduras	Latin America and Caribbean	Central Latin America	1998	0.57827	0.469957	0.667833	0.338006	0.222321	0.44618	0.58453	0.405359	0.751428
MEX	Mexico	Latin America and Caribbean	Central Latin America	1998	0.620821	0.503566	0.709014	0.236155	0.13312	0.362336	0.381369	0.208861	0.567453
NIC	Nicaragua	Latin America and Caribbean	Central Latin America	1998	0.612567	0.501879	0.71588	0.410953	0.316338	0.498663	0.671777	0.552109	0.780363
PAN	Panama	Latin America and Caribbean	Central Latin America	1998	0.720574	0.620292	0.808911	0.468982	0.327745	0.585875	0.649953	0.489509	0.774002
VEN	Venezuela	Latin America and Caribbean	Central Latin America	1998	0.673798	0.542138	0.782672	0.462836	0.343298	0.588178	0.687052	0.540753	0.829433
BRA	Brazil	Latin America and Caribbean	Tropical Latin America	1998	0.564743	0.46852	0.666339	0.422551	0.303423	0.533766	0.748859	0.56519	0.892288
PRY	Paraguay	Latin America and Caribbean	Tropical Latin America	1998	0.716933	0.646964	0.778451	0.450275	0.342658	0.550686	0.628491	0.481043	0.763537
DZA	Algeria	North Africa and Middle East	North Africa and Middle East	1998	0.485411	0.392425	0.581049	0.372295	0.289158	0.470433	0.76745	0.629267	0.873836
BHR	Bahrain	North Africa and Middle East	North Africa and Middle East	1998	0.764705	0.699849	0.823062	0.525238	0.380715	0.656444	0.687364	0.499513	0.843598
EGY	Egypt	North Africa and Middle East	North Africa and Middle East	1998	0.609141	0.524531	0.685983	0.168546	0.0811076	0.291931	0.277873	0.13454	0.4927
IRN	Iran	North Africa and Middle East	North Africa and Middle East	1998	0.454196	0.363549	0.547094	0.295085	0.194575	0.402976	0.648849	0.474705	0.795428
IRQ	Iraq	North Africa and Middle East	North Africa and Middle East	1998	0.616214	0.520508	0.707252	0.348434	0.253962	0.452191	0.565516	0.419759	0.700183
JOR	Jordan	North Africa and Middle East	North Africa and Middle East	1998	0.722097	0.659106	0.78223	0.462618	0.314463	0.585227	0.640067	0.44507	0.790401
KWT	Kuwait	North Africa and Middle East	North Africa and Middle East	1998	0.78391	0.712223	0.848919	0.535165	0.388634	0.662227	0.682524	0.502534	0.835997
LBN	Lebanon	North Africa and Middle East	North Africa and Middle East	1998	0.564825	0.470639	0.667784	0.426868	0.323027	0.537336	0.755684	0.607229	0.872607
LBY	Libya	North Africa and Middle East	North Africa and Middle East	1998	0.473777	0.382432	0.573845	0.379253	0.283047	0.49418	0.800228	0.643686	0.901224
MAR	Morocco	North Africa and Middle East	North Africa and Middle East	1998	0.530202	0.441371	0.61468	0.239402	0.143827	0.33855	0.452115	0.281876	0.619762
PSE	Palestine	North Africa and Middle East	North Africa and Middle East	1998	0.643576	0.544349	0.739489	0.439356	0.29149	0.566337	0.682321	0.462177	0.845208
OMN	Oman	North Africa and Middle East	North Africa and Middle East	1998	0.746869	0.67022	0.803757	0.521345	0.376507	0.666666	0.698349	0.500888	0.876908
QAT	Qatar	North Africa and Middle East	North Africa and Middle East	1998	0.607536	0.508243	0.713803	0.402849	0.267239	0.5141	0.663135	0.446568	0.807552
SAU	Saudi Arabia	North Africa and Middle East	North Africa and Middle East	1998	0.573728	0.473373	0.657071	0.465147	0.343699	0.574919	0.809814	0.638206	0.920752
SYR	Syria	North Africa and Middle East	North Africa and Middle East	1998	0.624632	0.539727	0.708768	0.264315	0.175467	0.395096	0.4231	0.289832	0.612499
TUN	Tunisia	North Africa and Middle East	North Africa and Middle East	1998	0.620987	0.523889	0.734062	0.377069	0.255405	0.491163	0.60811	0.415941	0.755052
TUR	Turkey	North Africa and Middle East	North Africa and Middle East	1998	0.417262	0.337525	0.50852	0.303034	0.241018	0.38036	0.727394	0.606011	0.833175
ARE	United Arab Emirates	North Africa and Middle East	North Africa and Middle East	1998	0.772122	0.699061	0.845536	0.559816	0.395087	0.703415	0.724911	0.525284	0.88994
YEM	Yemen	North Africa and Middle East	North Africa and Middle East	1998	0.505352	0.397872	0.617753	0.256675	0.163661	0.346178	0.509869	0.33977	0.670028
AFG	Afghanistan	North Africa and Middle East	North Africa and Middle East	1998	0.415856	0.319532	0.506145	0.263316	0.162758	0.375183	0.633933	0.411575	0.82982
BGD	Bangladesh	South Asia	South Asia	1998	0.351478	0.23179	0.478572	0.0602025	0.0220666	0.114309	0.171343	0.071766	0.310848
BTN	Bhutan	South Asia	South Asia	1998	0.625353	0.474376	0.738339	0.273414	0.111307	0.477007	0.436266	0.18261	0.735298
IND	India	South Asia	South Asia	1998	0.738068	0.634654	0.816452	0.156265	0.080575	0.269157	0.211803	0.108162	0.370931
NPL	Nepal	South Asia	South Asia	1998	0.467536	0.333136	0.602157	0.185847	0.0832087	0.298465	0.398481	0.18011	0.611364
PAK	Pakistan	South Asia	South Asia	1998	0.720929	0.613614	0.83523	0.151402	0.0693215	0.267806	0.21112	0.0936215	0.392705
AGO	Angola	Sub-Saharan Africa	Central Sub-Saharan Africa	1998	0.548613	0.410617	0.681536	0.479332	0.342478	0.609188	0.87439	0.70409	0.972271
CAF	Central African Republic	Sub-Saharan Africa	Central Sub-Saharan Africa	1998	0.496558	0.343724	0.632987	0.358462	0.212721	0.506045	0.721036	0.485513	0.89115
COG	Republic Of Congo	Sub-Saharan Africa	Central Sub-Saharan Africa	1998	0.580191	0.454357	0.712315	0.382667	0.252248	0.525087	0.658909	0.467504	0.811262
COD	Democratic Republic Of The Congo	Sub-Saharan Africa	Central Sub-Saharan Africa	1998	0.591768	0.466154	0.7288	0.294208	0.152388	0.4414	0.498423	0.266324	0.737941
GNQ	Equatorial Guinea	Sub-Saharan Africa	Central Sub-Saharan Africa	1998	0.658784	0.518848	0.776663	0.40607	0.220933	0.573505	0.618057	0.33656	0.840922
GAB	Gabon	Sub-Saharan Africa	Central Sub-Saharan Africa	1998	0.743313	0.637659	0.852693	0.490376	0.325712	0.647727	0.658891	0.457827	0.818692
BDI	Burundi	Sub-Saharan Africa	Eastern Sub-Saharan Africa	1998	0.514573	0.43623	0.597534	0.363832	0.247402	0.471525	0.707614	0.490375	0.880536
COM	Comoros	Sub-Saharan Africa	Eastern Sub-Saharan Africa	1998	0.434621	0.345775	0.525606	0.373109	0.293733	0.455585	0.859425	0.745388	0.965329
DJI	Djibouti	Sub-Saharan Africa	Eastern Sub-Saharan Africa	1998	0.819295	0.767908	0.861558	0.524147	0.348127	0.670346	0.639869	0.427039	0.812855
ERI	Eritrea	Sub-Saharan Africa	Eastern Sub-Saharan Africa	1998	0.434691	0.370348	0.499034	0.379372	0.307395	0.451707	0.872898	0.748613	0.959673
ETH	Ethiopia	Sub-Saharan Africa	Eastern Sub-Saharan Africa	1998	0.2179	0.146724	0.289832	0.160812	0.0987276	0.231314	0.738276	0.558101	0.880001
KEN	Kenya	Sub-Saharan Africa	Eastern Sub-Saharan Africa	1998	0.659739	0.59466	0.728745	0.334584	0.222978	0.45779	0.507193	0.343752	0.686225
MDG	Madagascar	Sub-Saharan Africa	Eastern Sub-Saharan Africa	1998	0.468523	0.399773	0.545319	0.324422	0.243412	0.410587	0.691963	0.539995	0.824429
MWI	Malawi	Sub-Saharan Africa	Eastern Sub-Saharan Africa	1998	0.633986	0.554458	0.701175	0.386115	0.274664	0.503169	0.608134	0.462217	0.76336
MUS	Mauritius	Southeast Asia, East Asia, and Oceania	Southeast Asia	1998	0.749282	0.668808	0.817884	0.38366	0.243973	0.527811	0.511949	0.33005	0.688129
MOZ	Mozambique	Sub-Saharan Africa	Eastern Sub-Saharan Africa	1998	0.475924	0.399724	0.565	0.44642	0.373084	0.528998	0.93826	0.879777	0.980656
RWA	Rwanda	Sub-Saharan Africa	Eastern Sub-Saharan Africa	1998	0.372136	0.318374	0.437084	0.309409	0.242232	0.368117	0.8315	0.711194	0.920056
SYC	Seychelles	Southeast Asia, East Asia, and Oceania	Southeast Asia	1998	0.824914	0.760655	0.882213	0.672699	0.438222	0.831333	0.815498	0.534654	0.976805
SOM	Somalia	Sub-Saharan Africa	Eastern Sub-Saharan Africa	1998	0.261638	0.193296	0.337132	0.144314	0.0874957	0.203128	0.552678	0.369541	0.708004
TZA	Tanzania	Sub-Saharan Africa	Eastern Sub-Saharan Africa	1998	0.686033	0.616204	0.747933	0.506083	0.377582	0.600911	0.737531	0.554903	0.854224
UGA	Uganda	Sub-Saharan Africa	Eastern Sub-Saharan Africa	1998	0.819124	0.774231	0.86479	0.240811	0.146258	0.365912	0.294095	0.179062	0.442234
ZMB	Zambia	Sub-Saharan Africa	Eastern Sub-Saharan Africa	1998	0.653452	0.589865	0.722781	0.506779	0.415138	0.596327	0.775668	0.643114	0.877495
BWA	Botswana	Sub-Saharan Africa	Southern Sub-Saharan Africa	1998	0.589031	0.521047	0.648007	0.465923	0.350393	0.561536	0.791256	0.579144	0.917358
LSO	Lesotho	Sub-Saharan Africa	Southern Sub-Saharan Africa	1998	0.510681	0.44155	0.577218	0.329725	0.211837	0.448994	0.645962	0.407656	0.828264
NAM	Namibia	Sub-Saharan Africa	Southern Sub-Saharan Africa	1998	0.602617	0.546388	0.658462	0.520344	0.42659	0.598034	0.8638	0.722752	0.954385
ZAF	South Africa	Sub-Saharan Africa	Southern Sub-Saharan Africa	1998	0.671016	0.613966	0.725363	0.468243	0.286938	0.595519	0.697392	0.434755	0.86677
SWZ	Eswatini	Sub-Saharan Africa	Southern Sub-Saharan Africa	1998	0.597057	0.530228	0.66267	0.466684	0.357028	0.563166	0.781876	0.609784	0.914702
ZWE	Zimbabwe	Sub-Saharan Africa	Southern Sub-Saharan Africa	1998	0.53658	0.433799	0.639616	0.36698	0.243219	0.478221	0.684403	0.485656	0.839996
BEN	Benin	Sub-Saharan Africa	Western Sub-Saharan Africa	1998	0.431047	0.296891	0.548917	0.279336	0.177666	0.385496	0.648022	0.500768	0.788847
BFA	Burkina Faso	Sub-Saharan Africa	Western Sub-Saharan Africa	1998	0.359876	0.299056	0.430943	0.332495	0.267169	0.406867	0.923883	0.815697	0.98762
CMR	Cameroon	Sub-Saharan Africa	Western Sub-Saharan Africa	1998	0.490986	0.422496	0.555876	0.259174	0.180207	0.352707	0.528062	0.37154	0.688022
CPV	Cape Verde	Sub-Saharan Africa	Western Sub-Saharan Africa	1998	0.654633	0.584909	0.723157	0.60272	0.519799	0.681672	0.92049	0.841384	0.974476
TCD	Chad	Sub-Saharan Africa	Western Sub-Saharan Africa	1998	0.288374	0.183815	0.384669	0.0478836	0.0146932	0.100395	0.166091	0.054218	0.326932
CIV	Cote d'Ivoire	Sub-Saharan Africa	Western Sub-Saharan Africa	1998	0.474361	0.40409	0.53895	0.332182	0.259996	0.405644	0.70177	0.558934	0.832073
GMB	Gambia	Sub-Saharan Africa	Western Sub-Saharan Africa	1998	0.603467	0.542521	0.66232	0.474358	0.376731	0.559551	0.786065	0.632714	0.889632
GHA	Ghana	Sub-Saharan Africa	Western Sub-Saharan Africa	1998	0.673002	0.61895	0.726131	0.395357	0.270096	0.514548	0.587686	0.404468	0.757664
GIN	Guinea	Sub-Saharan Africa	Western Sub-Saharan Africa	1998	0.419289	0.353408	0.482802	0.305917	0.23309	0.383034	0.729768	0.581191	0.861982
GNB	Guinea-Bissau	Sub-Saharan Africa	Western Sub-Saharan Africa	1998	0.420062	0.347231	0.489647	0.379093	0.305738	0.450924	0.902863	0.795536	0.978725
LBR	Liberia	Sub-Saharan Africa	Western Sub-Saharan Africa	1998	0.661305	0.586314	0.743557	0.330419	0.210963	0.442229	0.499191	0.327177	0.655849
MLI	Mali	Sub-Saharan Africa	Western Sub-Saharan Africa	1998	0.244818	0.189314	0.305032	0.182648	0.128981	0.234827	0.747662	0.567989	0.883886
MRT	Mauritania	Sub-Saharan Africa	Western Sub-Saharan Africa	1998	0.220304	0.163409	0.275808	0.186315	0.137047	0.237897	0.847088	0.707283	0.952587
NER	Niger	Sub-Saharan Africa	Western Sub-Saharan Africa	1998	0.360308	0.296238	0.440406	0.170519	0.0844292	0.278989	0.472417	0.258884	0.732862
NGA	Nigeria	Sub-Saharan Africa	Western Sub-Saharan Africa	1998	0.575859	0.43804	0.704408	0.277616	0.179882	0.397449	0.482198	0.338075	0.631825
STP	Sao Tome And Principe	Sub-Saharan Africa	Western Sub-Saharan Africa	1998	0.572694	0.416383	0.696073	0.332723	0.147153	0.512583	0.582345	0.27075	0.845739
SEN	Senegal	Sub-Saharan Africa	Western Sub-Saharan Africa	1998	0.405025	0.338851	0.477749	0.32782	0.261501	0.395966	0.809399	0.694699	0.897467
SLE	Sierra Leone	Sub-Saharan Africa	Western Sub-Saharan Africa	1998	0.366262	0.295798	0.444082	0.1562	0.0578307	0.275289	0.424383	0.169085	0.708796
TGO	Togo	Sub-Saharan Africa	Western Sub-Saharan Africa	1998	0.309664	0.242282	0.377462	0.208076	0.149776	0.272634	0.671358	0.539149	0.79747
COK	Cook Islands	Southeast Asia, East Asia, and Oceania	Oceania	1998	0.699608	0.626314	0.757724	0.679382	0.584723	0.749331	0.970976	0.874382	0.999311
GUF	French Guiana	Latin America and Caribbean	Caribbean	1998	0.619127	0.496799	0.713802	0.343073	0.230386	0.456271	0.55456	0.386053	0.717817
MYT	Mayotte	Sub-Saharan Africa	Eastern Sub-Saharan Africa	1998	0.433104	0.334967	0.528086	0.376807	0.288785	0.475579	0.870389	0.771724	0.96815
NRU	Nauru	Southeast Asia, East Asia, and Oceania	Oceania	1998	0.656254	0.584358	0.719655	0.636622	0.543478	0.711886	0.969938	0.869745	0.99915
NIU	Niue	Southeast Asia, East Asia, and Oceania	Oceania	1998	0.666212	0.596115	0.727341	0.643934	0.543373	0.716677	0.966475	0.849147	0.999166
PLW	Palau	Southeast Asia, East Asia, and Oceania	Oceania	1998	0.669863	0.592548	0.729363	0.649738	0.548851	0.720695	0.969855	0.856733	0.999342
KNA	Saint Kitts And Nevis	Latin America and Caribbean	Caribbean	1998	0.660378	0.551647	0.765132	0.564991	0.445175	0.695444	0.85522	0.729929	0.96942
TKL	Tokelau	Southeast Asia, East Asia, and Oceania	Oceania	1998	0.64894	0.58512	0.710102	0.627519	0.535287	0.697907	0.966924	0.853231	0.999142
TUV	Tuvalu	Southeast Asia, East Asia, and Oceania	Oceania	1998	0.592792	0.509851	0.669796	0.571486	0.47197	0.651129	0.964055	0.843729	0.999098
SSD	South Sudan	Sub-Saharan Africa	Eastern Sub-Saharan Africa	1998	0.262196	0.175714	0.371023	0.1942	0.118187	0.287058	0.741437	0.514636	0.906366
SDN	Sudan	North Africa and Middle East	North Africa and Middle East	1998	0.519147	0.421224	0.630065	0.260055	0.149928	0.381614	0.499335	0.310333	0.676009
CHN	China	Southeast Asia, East Asia, and Oceania	Southeast Asia	1999	0.771167	0.700868	0.830998	0.368809	0.234198	0.507995	0.478375	0.307972	0.654499
PRK	North Korea	Southeast Asia, East Asia, and Oceania	Southeast Asia	1999	0.605767	0.501182	0.723269	0.407992	0.283435	0.551805	0.672811	0.48968	0.835964
TWN	Taiwan	Southeast Asia, East Asia, and Oceania	Southeast Asia	1999	0.828225	0.767342	0.889376	0.322354	0.134419	0.542546	0.388903	0.161464	0.643974
KHM	Cambodia	Southeast Asia, East Asia, and Oceania	Southeast Asia	1999	0.737746	0.654958	0.80021	0.166908	0.0962313	0.262725	0.226042	0.136075	0.356054
IDN	Indonesia	Southeast Asia, East Asia, and Oceania	Southeast Asia	1999	0.868682	0.823313	0.90527	0.325691	0.232344	0.434934	0.375067	0.263972	0.497896
LAO	Laos	Southeast Asia, East Asia, and Oceania	Southeast Asia	1999	0.53683	0.436365	0.644221	0.333631	0.233851	0.443767	0.621689	0.43992	0.774846
MYS	Malaysia	Southeast Asia, East Asia, and Oceania	Southeast Asia	1999	0.806978	0.742919	0.859219	0.481209	0.318395	0.633217	0.596726	0.391017	0.771128
MDV	Maldives	Southeast Asia, East Asia, and Oceania	Southeast Asia	1999	0.811725	0.751008	0.863686	0.702305	0.568618	0.796214	0.865562	0.70476	0.961734
MMR	Myanmar	Southeast Asia, East Asia, and Oceania	Southeast Asia	1999	0.565116	0.457765	0.677951	0.310877	0.209995	0.422445	0.55022	0.390704	0.703103
PHL	Philippines	Southeast Asia, East Asia, and Oceania	Southeast Asia	1999	0.509781	0.413203	0.607005	0.28223	0.191922	0.382434	0.553811	0.404153	0.728219
LKA	Sri Lanka	Southeast Asia, East Asia, and Oceania	Southeast Asia	1999	0.732527	0.656315	0.797685	0.377577	0.236462	0.510156	0.515353	0.325266	0.685926
THA	Thailand	Southeast Asia, East Asia, and Oceania	Southeast Asia	1999	0.734196	0.662151	0.794141	0.526778	0.410433	0.629865	0.717923	0.561704	0.838955
TLS	East Timor	Southeast Asia, East Asia, and Oceania	Southeast Asia	1999	0.753441	0.659809	0.833677	0.62906	0.5089	0.722137	0.835464	0.707922	0.949941
VNM	Vietnam	Southeast Asia, East Asia, and Oceania	Southeast Asia	1999	0.758235	0.681215	0.824921	0.370333	0.243276	0.50798	0.488731	0.323545	0.661775
FJI	Fiji	Southeast Asia, East Asia, and Oceania	Oceania	1999	0.789702	0.713114	0.857101	0.752911	0.65672	0.824899	0.953814	0.844488	0.994243
KIR	Kiribati	Southeast Asia, East Asia, and Oceania	Oceania	1999	0.744594	0.675424	0.804748	0.723127	0.633905	0.790312	0.971431	0.867842	0.999066
MHL	Marshall Islands	Southeast Asia, East Asia, and Oceania	Oceania	1999	0.635655	0.559269	0.71714	0.623605	0.546057	0.705202	0.981127	0.928147	0.998038
FSM	Micronesia	Southeast Asia, East Asia, and Oceania	Oceania	1999	0.663813	0.582209	0.737866	0.619921	0.515537	0.702281	0.933903	0.809246	0.990582
PNG	Papua New Guinea	Southeast Asia, East Asia, and Oceania	Oceania	1999	0.479614	0.385618	0.567859	0.401209	0.296942	0.497754	0.837964	0.622368	0.949316
WSM	Samoa	Southeast Asia, East Asia, and Oceania	Oceania	1999	0.623717	0.54649	0.695125	0.591787	0.511275	0.667814	0.949109	0.855251	0.991687
SLB	Solomon Islands	Southeast Asia, East Asia, and Oceania	Oceania	1999	0.391589	0.308249	0.480744	0.373238	0.29165	0.463101	0.953414	0.854231	0.993893
TON	Tonga	Southeast Asia, East Asia, and Oceania	Oceania	1999	0.778995	0.696372	0.850613	0.753164	0.666646	0.821941	0.967564	0.862848	0.999131
VUT	Vanuatu	Southeast Asia, East Asia, and Oceania	Oceania	1999	0.62286	0.525442	0.710749	0.589158	0.486127	0.681336	0.945949	0.842251	0.993183
ARM	Armenia	Central Asia	Central Asia	1999	0.239303	0.139863	0.385602	0.2312	0.134892	0.3701	0.967145	0.867459	0.998515
AZE	Azerbaijan	Central Asia	Central Asia	1999	0.290029	0.157821	0.474336	0.271497	0.147973	0.448778	0.937264	0.775181	0.998352
GEO	Georgia	Central Asia	Central Asia	1999	0.222459	0.108276	0.389185	0.217489	0.105504	0.382836	0.977223	0.912753	0.998789
KAZ	Kazakhstan	Central Asia	Central Asia	1999	0.43099	0.345648	0.512983	0.414008	0.33482	0.489193	0.962204	0.839341	0.99876
KGZ	Kyrgyzstan	Central Asia	Central Asia	1999	0.478231	0.410363	0.543961	0.460945	0.394806	0.523314	0.964383	0.878342	0.996949
MNG	Mongolia	Central Asia	Central Asia	1999	0.615986	0.553039	0.671802	0.570139	0.498921	0.632661	0.925844	0.823601	0.975288
TJK	Tajikistan	Central Asia	Central Asia	1999	0.432908	0.356873	0.511947	0.418767	0.341705	0.496923	0.967798	0.878664	0.998042
TKM	Turkmenistan	Central Asia	Central Asia	1999	0.538201	0.458503	0.608652	0.518275	0.422979	0.597885	0.963087	0.84048	0.99877
UZB	Uzbekistan	Central Asia	Central Asia	1999	0.498712	0.430689	0.571391	0.478579	0.412787	0.544818	0.960346	0.863914	0.996577
BRN	Brunei	Southeast Asia, East Asia, and Oceania	Southeast Asia	1999	0.846007	0.767018	0.893334	0.50192	0.314312	0.67077	0.593262	0.381513	0.779692
JPN	Japan	Southeast Asia, East Asia, and Oceania	Southeast Asia	1999	0.84613	0.782833	0.894362	0.353864	0.176052	0.576431	0.418738	0.206826	0.69244
KOR	South Korea	Southeast Asia, East Asia, and Oceania	Southeast Asia	1999	0.818041	0.757064	0.869522	0.405548	0.204729	0.606504	0.495961	0.252028	0.741409
SGP	Singapore	Southeast Asia, East Asia, and Oceania	Southeast Asia	1999	0.834912	0.768091	0.890434	0.317922	0.135062	0.516984	0.381254	0.159385	0.617559
ARG	Argentina	Latin America and Caribbean	Tropical Latin America	1999	0.617805	0.515837	0.713943	0.364201	0.260806	0.488506	0.590104	0.430342	0.745883
CHL	Chile	Latin America and Caribbean	Tropical Latin America	1999	0.592214	0.483087	0.690978	0.462349	0.354345	0.570311	0.78128	0.636917	0.901517
URY	Uruguay	Latin America and Caribbean	Tropical Latin America	1999	0.621951	0.518238	0.713203	0.459747	0.333159	0.577297	0.738902	0.555497	0.885764
ATG	Antigua And Barbuda	Latin America and Caribbean	Caribbean	1999	0.630054	0.509309	0.74151	0.485042	0.358087	0.611102	0.770043	0.608158	0.892903
BHS	Bahamas	Latin America and Caribbean	Caribbean	1999	0.668776	0.557374	0.786147	0.527384	0.387255	0.660322	0.787959	0.622507	0.909512
BRB	Barbados	Latin America and Caribbean	Caribbean	1999	0.648089	0.529923	0.74683	0.369919	0.245089	0.506218	0.570454	0.391673	0.744983
BLZ	Belize	Latin America and Caribbean	Caribbean	1999	0.607081	0.48474	0.709693	0.316945	0.185723	0.459524	0.52385	0.303252	0.736626
CUB	Cuba	Latin America and Caribbean	Caribbean	1999	0.82342	0.74694	0.887076	0.702645	0.592159	0.806993	0.853697	0.724581	0.969047
DMA	Dominica	Latin America and Caribbean	Caribbean	1999	0.650472	0.536057	0.753098	0.41381	0.231131	0.591101	0.636723	0.360706	0.871129
DOM	Dominican Republic	Latin America and Caribbean	Caribbean	1999	0.64915	0.527237	0.746526	0.400202	0.291262	0.510877	0.616545	0.461782	0.738883
GRD	Grenada	Latin America and Caribbean	Caribbean	1999	0.653394	0.548138	0.759903	0.579523	0.460416	0.69355	0.886493	0.775227	0.97725
GUY	Guyana	Latin America and Caribbean	Caribbean	1999	0.623545	0.521544	0.712058	0.362632	0.251839	0.475451	0.582387	0.406839	0.742057
HTI	Haiti	Latin America and Caribbean	Caribbean	1999	0.332181	0.251376	0.430727	0.148995	0.076283	0.232908	0.448593	0.25104	0.652483
JAM	Jamaica	Latin America and Caribbean	Caribbean	1999	0.638593	0.518614	0.747313	0.421043	0.297799	0.540954	0.6592	0.512254	0.793064
LCA	Saint Lucia	Latin America and Caribbean	Caribbean	1999	0.6567	0.551596	0.764244	0.391195	0.25657	0.529188	0.597236	0.399656	0.792648
VCT	Saint Vincent And The Grenadines	Latin America and Caribbean	Caribbean	1999	0.627946	0.514981	0.735166	0.55307	0.440416	0.668271	0.880731	0.77453	0.974387
SUR	Suriname	Latin America and Caribbean	Caribbean	1999	0.62081	0.509511	0.724335	0.344417	0.233751	0.468019	0.554824	0.383279	0.697409
TTO	Trinidad And Tobago	Latin America and Caribbean	Caribbean	1999	0.659793	0.534554	0.763201	0.399331	0.256518	0.527242	0.605323	0.4111	0.765494
BOL	Bolivia	Latin America and Caribbean	Andean Latin America	1999	0.603564	0.3958	0.775019	0.443912	0.284738	0.589875	0.735684	0.61517	0.83703
ECU	Ecuador	Latin America and Caribbean	Andean Latin America	1999	0.818209	0.710846	0.897767	0.54151	0.389142	0.66244	0.661486	0.516269	0.78929
PER	Peru	Latin America and Caribbean	Andean Latin America	1999	0.625602	0.422059	0.766779	0.472471	0.334894	0.595303	0.756068	0.637211	0.857341
COL	Colombia	Latin America and Caribbean	Central Latin America	1999	0.565544	0.45876	0.652167	0.369535	0.278039	0.468933	0.652875	0.508899	0.780001
CRI	Costa Rica	Latin America and Caribbean	Central Latin America	1999	0.687075	0.592702	0.779366	0.379738	0.255987	0.486066	0.553006	0.380599	0.68787
SLV	El Salvador	Latin America and Caribbean	Central Latin America	1999	0.747965	0.641142	0.831531	0.457433	0.345287	0.559316	0.61168	0.483124	0.730711
GTM	Guatemala	Latin America and Caribbean	Central Latin America	1999	0.554981	0.441419	0.668951	0.207449	0.124354	0.322313	0.373576	0.23419	0.543701
HND	Honduras	Latin America and Caribbean	Central Latin America	1999	0.579107	0.470437	0.691924	0.34474	0.22376	0.463457	0.594689	0.42058	0.741984
MEX	Mexico	Latin America and Caribbean	Central Latin America	1999	0.630974	0.536456	0.71987	0.246681	0.152476	0.360006	0.391124	0.249839	0.551415
NIC	Nicaragua	Latin America and Caribbean	Central Latin America	1999	0.637229	0.527015	0.735768	0.442245	0.326213	0.571692	0.694597	0.546764	0.82553
PAN	Panama	Latin America and Caribbean	Central Latin America	1999	0.718018	0.638495	0.811708	0.458229	0.327926	0.592803	0.637694	0.467722	0.785911
VEN	Venezuela	Latin America and Caribbean	Central Latin America	1999	0.680405	0.57772	0.773403	0.475425	0.358715	0.589153	0.698608	0.546188	0.813272
BRA	Brazil	Latin America and Caribbean	Tropical Latin America	1999	0.578331	0.477855	0.670106	0.440219	0.323758	0.541843	0.761246	0.600637	0.893704
PRY	Paraguay	Latin America and Caribbean	Tropical Latin America	1999	0.721064	0.643617	0.786326	0.457312	0.360931	0.550239	0.634815	0.504785	0.767181
DZA	Algeria	North Africa and Middle East	North Africa and Middle East	1999	0.497163	0.414111	0.577846	0.372377	0.275189	0.452407	0.749097	0.606923	0.865526
BHR	Bahrain	North Africa and Middle East	North Africa and Middle East	1999	0.754207	0.661658	0.820355	0.50792	0.373133	0.632012	0.673941	0.495252	0.82787
EGY	Egypt	North Africa and Middle East	North Africa and Middle East	1999	0.630696	0.548172	0.700928	0.189768	0.0994253	0.296608	0.300635	0.161181	0.465536
IRN	Iran	North Africa and Middle East	North Africa and Middle East	1999	0.467766	0.370824	0.563282	0.301617	0.201763	0.414125	0.643917	0.452531	0.803592
IRQ	Iraq	North Africa and Middle East	North Africa and Middle East	1999	0.627027	0.552186	0.708045	0.340005	0.233405	0.442752	0.542339	0.382922	0.69319
JOR	Jordan	North Africa and Middle East	North Africa and Middle East	1999	0.734192	0.668398	0.798799	0.460335	0.323349	0.57857	0.627551	0.443173	0.778239
KWT	Kuwait	North Africa and Middle East	North Africa and Middle East	1999	0.772556	0.690119	0.845112	0.519284	0.404099	0.64575	0.672605	0.529073	0.820173
LBN	Lebanon	North Africa and Middle East	North Africa and Middle East	1999	0.574408	0.47307	0.674846	0.424754	0.324201	0.550692	0.739272	0.589299	0.863292
LBY	Libya	North Africa and Middle East	North Africa and Middle East	1999	0.490863	0.380076	0.599949	0.389435	0.284921	0.484011	0.793168	0.66499	0.900382
MAR	Morocco	North Africa and Middle East	North Africa and Middle East	1999	0.555002	0.474563	0.636258	0.242276	0.169538	0.31644	0.437516	0.302505	0.580845
PSE	Palestine	North Africa and Middle East	North Africa and Middle East	1999	0.644888	0.538468	0.736887	0.426081	0.288815	0.553016	0.6602	0.465472	0.813698
OMN	Oman	North Africa and Middle East	North Africa and Middle East	1999	0.750377	0.670996	0.811277	0.521953	0.36653	0.651498	0.695774	0.487113	0.845377
QAT	Qatar	North Africa and Middle East	North Africa and Middle East	1999	0.594401	0.48063	0.69547	0.382278	0.257327	0.4951	0.642614	0.471534	0.790801
SAU	Saudi Arabia	North Africa and Middle East	North Africa and Middle East	1999	0.573765	0.460993	0.670187	0.46032	0.343485	0.561797	0.802239	0.645284	0.910169
SYR	Syria	North Africa and Middle East	North Africa and Middle East	1999	0.620119	0.523466	0.698853	0.250699	0.164304	0.359651	0.404728	0.264624	0.572455
TUN	Tunisia	North Africa and Middle East	North Africa and Middle East	1999	0.635624	0.551658	0.718714	0.384935	0.281851	0.49308	0.605489	0.444208	0.734672
TUR	Turkey	North Africa and Middle East	North Africa and Middle East	1999	0.439716	0.365442	0.519928	0.315436	0.25063	0.394871	0.718447	0.586307	0.828595
ARE	United Arab Emirates	North Africa and Middle East	North Africa and Middle East	1999	0.762043	0.680526	0.828797	0.54033	0.380695	0.674586	0.70895	0.518539	0.86811
YEM	Yemen	North Africa and Middle East	North Africa and Middle East	1999	0.525768	0.416383	0.63201	0.257965	0.173298	0.361149	0.492311	0.336324	0.660007
AFG	Afghanistan	North Africa and Middle East	North Africa and Middle East	1999	0.423146	0.315287	0.533203	0.264075	0.147643	0.378773	0.622389	0.392613	0.816911
BGD	Bangladesh	South Asia	South Asia	1999	0.34981	0.24372	0.460515	0.0644368	0.0259677	0.122397	0.18437	0.076914	0.321398
BTN	Bhutan	South Asia	South Asia	1999	0.634474	0.50285	0.753915	0.275269	0.112251	0.480454	0.433905	0.182755	0.7498
IND	India	South Asia	South Asia	1999	0.737064	0.637137	0.80435	0.145676	0.0681316	0.267521	0.198139	0.0929316	0.353512
NPL	Nepal	South Asia	South Asia	1999	0.476512	0.346035	0.595816	0.19611	0.0943082	0.308837	0.411753	0.199703	0.620538
PAK	Pakistan	South Asia	South Asia	1999	0.73937	0.655652	0.826238	0.133334	0.0548805	0.256455	0.180364	0.0760147	0.338642
AGO	Angola	Sub-Saharan Africa	Central Sub-Saharan Africa	1999	0.557255	0.415491	0.686512	0.484055	0.33975	0.611327	0.868577	0.718933	0.970107
CAF	Central African Republic	Sub-Saharan Africa	Central Sub-Saharan Africa	1999	0.483314	0.339986	0.615325	0.336805	0.195483	0.486814	0.697664	0.445518	0.87373
COG	Republic Of Congo	Sub-Saharan Africa	Central Sub-Saharan Africa	1999	0.581138	0.431345	0.710467	0.368917	0.246909	0.506974	0.637542	0.436241	0.806591
COD	Democratic Republic Of The Congo	Sub-Saharan Africa	Central Sub-Saharan Africa	1999	0.573456	0.409109	0.718928	0.273306	0.140709	0.444204	0.477171	0.253721	0.725441
GNQ	Equatorial Guinea	Sub-Saharan Africa	Central Sub-Saharan Africa	1999	0.669265	0.523713	0.7866	0.436229	0.253667	0.619478	0.651296	0.410985	0.858964
GAB	Gabon	Sub-Saharan Africa	Central Sub-Saharan Africa	1999	0.707661	0.57398	0.813042	0.478166	0.325692	0.60887	0.676249	0.479452	0.851188
BDI	Burundi	Sub-Saharan Africa	Eastern Sub-Saharan Africa	1999	0.52232	0.441121	0.599336	0.363662	0.256607	0.462522	0.697821	0.488427	0.86264
COM	Comoros	Sub-Saharan Africa	Eastern Sub-Saharan Africa	1999	0.433501	0.359564	0.508126	0.376454	0.295699	0.45177	0.868603	0.746542	0.970927
DJI	Djibouti	Sub-Saharan Africa	Eastern Sub-Saharan Africa	1999	0.81916	0.768572	0.866469	0.52181	0.333622	0.679187	0.636972	0.414394	0.826467
ERI	Eritrea	Sub-Saharan Africa	Eastern Sub-Saharan Africa	1999	0.411201	0.333655	0.491683	0.361385	0.28465	0.442851	0.879387	0.76394	0.959703
ETH	Ethiopia	Sub-Saharan Africa	Eastern Sub-Saharan Africa	1999	0.218155	0.160942	0.292555	0.155893	0.105173	0.219361	0.717032	0.534382	0.865328
KEN	Kenya	Sub-Saharan Africa	Eastern Sub-Saharan Africa	1999	0.657812	0.596092	0.732109	0.33389	0.235086	0.454435	0.507446	0.362615	0.671542
MDG	Madagascar	Sub-Saharan Africa	Eastern Sub-Saharan Africa	1999	0.468821	0.381675	0.550024	0.322326	0.23561	0.414776	0.688377	0.531173	0.818894
MWI	Malawi	Sub-Saharan Africa	Eastern Sub-Saharan Africa	1999	0.645033	0.582453	0.703541	0.395313	0.278276	0.491762	0.612864	0.447216	0.752646
MUS	Mauritius	Southeast Asia, East Asia, and Oceania	Southeast Asia	1999	0.746819	0.671866	0.805959	0.381297	0.242667	0.522206	0.510847	0.323352	0.689802
MOZ	Mozambique	Sub-Saharan Africa	Eastern Sub-Saharan Africa	1999	0.492875	0.411495	0.582448	0.46361	0.379227	0.553888	0.940697	0.870117	0.982947
RWA	Rwanda	Sub-Saharan Africa	Eastern Sub-Saharan Africa	1999	0.374121	0.312656	0.46291	0.311119	0.246164	0.391938	0.831739	0.726884	0.914642
SYC	Seychelles	Southeast Asia, East Asia, and Oceania	Southeast Asia	1999	0.823275	0.762809	0.870481	0.672651	0.426656	0.827427	0.816958	0.521188	0.97907
SOM	Somalia	Sub-Saharan Africa	Eastern Sub-Saharan Africa	1999	0.255313	0.186482	0.335709	0.138682	0.08433	0.212069	0.543343	0.357404	0.709423
TZA	Tanzania	Sub-Saharan Africa	Eastern Sub-Saharan Africa	1999	0.692695	0.629255	0.754706	0.51313	0.382928	0.611644	0.740369	0.561881	0.861805
UGA	Uganda	Sub-Saharan Africa	Eastern Sub-Saharan Africa	1999	0.818363	0.775349	0.863874	0.248033	0.15378	0.374028	0.303335	0.187832	0.456142
ZMB	Zambia	Sub-Saharan Africa	Eastern Sub-Saharan Africa	1999	0.653805	0.58193	0.72253	0.507007	0.417099	0.600637	0.775473	0.657622	0.881361
BWA	Botswana	Sub-Saharan Africa	Southern Sub-Saharan Africa	1999	0.588569	0.520586	0.644996	0.467178	0.337775	0.56431	0.793397	0.580943	0.9202
LSO	Lesotho	Sub-Saharan Africa	Southern Sub-Saharan Africa	1999	0.516507	0.441324	0.593527	0.326979	0.228133	0.451832	0.634407	0.435947	0.815875
NAM	Namibia	Sub-Saharan Africa	Southern Sub-Saharan Africa	1999	0.602854	0.535428	0.668035	0.515583	0.408857	0.596692	0.855558	0.703449	0.953483
ZAF	South Africa	Sub-Saharan Africa	Southern Sub-Saharan Africa	1999	0.660949	0.579691	0.728819	0.445799	0.269728	0.57573	0.674793	0.408325	0.8481
SWZ	Eswatini	Sub-Saharan Africa	Southern Sub-Saharan Africa	1999	0.601293	0.525322	0.664933	0.467448	0.346928	0.561237	0.777876	0.582476	0.909134
ZWE	Zimbabwe	Sub-Saharan Africa	Southern Sub-Saharan Africa	1999	0.545096	0.43734	0.664577	0.37174	0.258022	0.486605	0.68306	0.493575	0.836136
BEN	Benin	Sub-Saharan Africa	Western Sub-Saharan Africa	1999	0.431471	0.309963	0.537864	0.27035	0.170762	0.38191	0.625112	0.461928	0.778549
BFA	Burkina Faso	Sub-Saharan Africa	Western Sub-Saharan Africa	1999	0.376315	0.30505	0.437775	0.344007	0.272988	0.406828	0.914571	0.793217	0.983955
CMR	Cameroon	Sub-Saharan Africa	Western Sub-Saharan Africa	1999	0.511296	0.451205	0.590699	0.26742	0.187302	0.348133	0.523702	0.364434	0.664987
CPV	Cape Verde	Sub-Saharan Africa	Western Sub-Saharan Africa	1999	0.659654	0.593294	0.723803	0.603703	0.523418	0.68135	0.915031	0.826041	0.97225
TCD	Chad	Sub-Saharan Africa	Western Sub-Saharan Africa	1999	0.302134	0.18739	0.416543	0.0526689	0.0146388	0.114418	0.17359	0.0573835	0.33823
CIV	Cote d'Ivoire	Sub-Saharan Africa	Western Sub-Saharan Africa	1999	0.481185	0.41892	0.55219	0.343686	0.262694	0.419456	0.714194	0.578092	0.832716
GMB	Gambia	Sub-Saharan Africa	Western Sub-Saharan Africa	1999	0.607429	0.548664	0.6705	0.470779	0.397267	0.54705	0.775565	0.65679	0.874962
GHA	Ghana	Sub-Saharan Africa	Western Sub-Saharan Africa	1999	0.672347	0.607904	0.734087	0.365854	0.230411	0.485446	0.544093	0.344413	0.723123
GIN	Guinea	Sub-Saharan Africa	Western Sub-Saharan Africa	1999	0.42957	0.35957	0.508131	0.2986	0.220549	0.38325	0.695151	0.539301	0.825339
GNB	Guinea-Bissau	Sub-Saharan Africa	Western Sub-Saharan Africa	1999	0.421286	0.348622	0.499527	0.378234	0.303196	0.462977	0.898202	0.775627	0.976564
LBR	Liberia	Sub-Saharan Africa	Western Sub-Saharan Africa	1999	0.668743	0.588249	0.732413	0.340981	0.223798	0.455588	0.509733	0.341158	0.666644
MLI	Mali	Sub-Saharan Africa	Western Sub-Saharan Africa	1999	0.254472	0.198797	0.312715	0.18716	0.133675	0.244518	0.736033	0.56604	0.87867
MRT	Mauritania	Sub-Saharan Africa	Western Sub-Saharan Africa	1999	0.235835	0.181905	0.306748	0.198496	0.149124	0.257291	0.842994	0.691701	0.953328
NER	Niger	Sub-Saharan Africa	Western Sub-Saharan Africa	1999	0.372831	0.307618	0.443883	0.180128	0.104916	0.275874	0.483751	0.288448	0.69987
NGA	Nigeria	Sub-Saharan Africa	Western Sub-Saharan Africa	1999	0.612786	0.483229	0.71463	0.289338	0.175469	0.426302	0.471853	0.298853	0.643174
STP	Sao Tome And Principe	Sub-Saharan Africa	Western Sub-Saharan Africa	1999	0.60038	0.442658	0.73054	0.362316	0.179255	0.54777	0.605293	0.3054	0.869963
SEN	Senegal	Sub-Saharan Africa	Western Sub-Saharan Africa	1999	0.410525	0.338792	0.469119	0.330114	0.265148	0.381882	0.804712	0.699801	0.882644
SLE	Sierra Leone	Sub-Saharan Africa	Western Sub-Saharan Africa	1999	0.389223	0.317032	0.475462	0.177767	0.0711837	0.285556	0.456017	0.194227	0.704622
TGO	Togo	Sub-Saharan Africa	Western Sub-Saharan Africa	1999	0.306786	0.244018	0.378659	0.201065	0.143817	0.271405	0.654809	0.524375	0.776215
COK	Cook Islands	Southeast Asia, East Asia, and Oceania	Oceania	1999	0.692842	0.626728	0.752141	0.672488	0.584999	0.74284	0.970565	0.87492	0.999207
GUF	French Guiana	Latin America and Caribbean	Caribbean	1999	0.606514	0.499996	0.712594	0.345237	0.226546	0.462106	0.56841	0.394591	0.725434
MYT	Mayotte	Sub-Saharan Africa	Eastern Sub-Saharan Africa	1999	0.436424	0.364235	0.52736	0.379734	0.313417	0.461151	0.871057	0.76352	0.968024
NRU	Nauru	Southeast Asia, East Asia, and Oceania	Oceania	1999	0.655157	0.579522	0.729558	0.636601	0.544601	0.7194	0.971651	0.880106	0.999303
NIU	Niue	Southeast Asia, East Asia, and Oceania	Oceania	1999	0.665338	0.596625	0.724528	0.645109	0.550621	0.715849	0.969478	0.862046	0.999124
PLW	Palau	Southeast Asia, East Asia, and Oceania	Oceania	1999	0.681208	0.612591	0.742602	0.662722	0.575005	0.733628	0.972747	0.874527	0.999383
KNA	Saint Kitts And Nevis	Latin America and Caribbean	Caribbean	1999	0.672465	0.551971	0.77943	0.574885	0.453458	0.695175	0.855261	0.724042	0.969406
TKL	Tokelau	Southeast Asia, East Asia, and Oceania	Oceania	1999	0.65821	0.589212	0.716469	0.634066	0.532046	0.70643	0.963188	0.838925	0.999077
TUV	Tuvalu	Southeast Asia, East Asia, and Oceania	Oceania	1999	0.599654	0.519379	0.669649	0.579478	0.489955	0.658034	0.966452	0.865916	0.999023
SSD	South Sudan	Sub-Saharan Africa	Eastern Sub-Saharan Africa	1999	0.268136	0.198356	0.341182	0.193905	0.122504	0.274909	0.723218	0.501715	0.895292
SDN	Sudan	North Africa and Middle East	North Africa and Middle East	1999	0.522681	0.422906	0.625246	0.268401	0.157467	0.370697	0.514169	0.311092	0.686258
CHN	China	Southeast Asia, East Asia, and Oceania	Southeast Asia	2000	0.774608	0.707462	0.835844	0.37851	0.253875	0.511907	0.488584	0.333582	0.653982
PRK	North Korea	Southeast Asia, East Asia, and Oceania	Southeast Asia	2000	0.599157	0.480892	0.706889	0.395787	0.266734	0.525312	0.660499	0.465243	0.819233
TWN	Taiwan	Southeast Asia, East Asia, and Oceania	Southeast Asia	2000	0.835364	0.770138	0.893917	0.32105	0.131547	0.52546	0.384552	0.16082	0.635666
KHM	Cambodia	Southeast Asia, East Asia, and Oceania	Southeast Asia	2000	0.749117	0.669934	0.807381	0.166547	0.0974558	0.270934	0.222438	0.130124	0.363384
IDN	Indonesia	Southeast Asia, East Asia, and Oceania	Southeast Asia	2000	0.869051	0.835095	0.899952	0.335026	0.230045	0.463126	0.385714	0.264931	0.538694
LAO	Laos	Southeast Asia, East Asia, and Oceania	Southeast Asia	2000	0.5457	0.451085	0.648886	0.325995	0.224548	0.422185	0.597217	0.440168	0.739447
MYS	Malaysia	Southeast Asia, East Asia, and Oceania	Southeast Asia	2000	0.809632	0.753286	0.858769	0.461494	0.298967	0.604839	0.570169	0.372926	0.752236
MDV	Maldives	Southeast Asia, East Asia, and Oceania	Southeast Asia	2000	0.811153	0.749793	0.870623	0.697539	0.566938	0.794053	0.860308	0.706913	0.963759
MMR	Myanmar	Southeast Asia, East Asia, and Oceania	Southeast Asia	2000	0.581153	0.487285	0.680204	0.304016	0.196749	0.407795	0.523202	0.354383	0.684415
PHL	Philippines	Southeast Asia, East Asia, and Oceania	Southeast Asia	2000	0.506984	0.417475	0.586551	0.282701	0.196967	0.377206	0.557891	0.38757	0.702828
LKA	Sri Lanka	Southeast Asia, East Asia, and Oceania	Southeast Asia	2000	0.737055	0.656158	0.809111	0.378338	0.230379	0.540827	0.513385	0.312272	0.716988
THA	Thailand	Southeast Asia, East Asia, and Oceania	Southeast Asia	2000	0.733997	0.656044	0.815129	0.51199	0.3699	0.626613	0.697974	0.50921	0.837674
TLS	East Timor	Southeast Asia, East Asia, and Oceania	Southeast Asia	2000	0.762704	0.686015	0.834841	0.626856	0.517392	0.724334	0.822474	0.691629	0.942915
VNM	Vietnam	Southeast Asia, East Asia, and Oceania	Southeast Asia	2000	0.761693	0.700141	0.822721	0.377038	0.249041	0.520058	0.495293	0.325785	0.673739
FJI	Fiji	Southeast Asia, East Asia, and Oceania	Oceania	2000	0.790689	0.714226	0.855878	0.749867	0.654334	0.82359	0.948787	0.829744	0.993791
KIR	Kiribati	Southeast Asia, East Asia, and Oceania	Oceania	2000	0.747165	0.684206	0.808822	0.721842	0.635671	0.790302	0.96654	0.851052	0.998898
MHL	Marshall Islands	Southeast Asia, East Asia, and Oceania	Oceania	2000	0.634041	0.56061	0.707377	0.620814	0.544575	0.696489	0.979155	0.925178	0.997528
FSM	Micronesia	Southeast Asia, East Asia, and Oceania	Oceania	2000	0.634627	0.556764	0.7096	0.587937	0.480016	0.670821	0.926698	0.786103	0.989226
PNG	Papua New Guinea	Southeast Asia, East Asia, and Oceania	Oceania	2000	0.487151	0.397354	0.571015	0.411886	0.292694	0.507821	0.845099	0.645969	0.953382
WSM	Samoa	Southeast Asia, East Asia, and Oceania	Oceania	2000	0.6253	0.548915	0.699857	0.595949	0.50776	0.673618	0.953264	0.850575	0.993851
SLB	Solomon Islands	Southeast Asia, East Asia, and Oceania	Oceania	2000	0.395271	0.318351	0.475835	0.376414	0.297598	0.45936	0.952567	0.857912	0.993579
TON	Tonga	Southeast Asia, East Asia, and Oceania	Oceania	2000	0.776344	0.691298	0.847277	0.751201	0.663385	0.818989	0.968296	0.867189	0.999053
VUT	Vanuatu	Southeast Asia, East Asia, and Oceania	Oceania	2000	0.619519	0.520944	0.706645	0.586369	0.474227	0.681228	0.946542	0.823512	0.991816
ARM	Armenia	Central Asia	Central Asia	2000	0.244667	0.138901	0.378821	0.236779	0.134799	0.368626	0.968615	0.877934	0.99849
AZE	Azerbaijan	Central Asia	Central Asia	2000	0.295921	0.148612	0.485642	0.277977	0.140243	0.459925	0.940724	0.789273	0.998382
GEO	Georgia	Central Asia	Central Asia	2000	0.231675	0.121368	0.386426	0.225787	0.118081	0.37844	0.974292	0.900998	0.998603
KAZ	Kazakhstan	Central Asia	Central Asia	2000	0.437193	0.353305	0.515339	0.420381	0.344995	0.492641	0.963054	0.844914	0.998772
KGZ	Kyrgyzstan	Central Asia	Central Asia	2000	0.483621	0.400877	0.557908	0.466313	0.385161	0.536074	0.964647	0.874126	0.997022
MNG	Mongolia	Central Asia	Central Asia	2000	0.613565	0.560752	0.672813	0.563861	0.484983	0.630734	0.919148	0.801982	0.973316
TJK	Tajikistan	Central Asia	Central Asia	2000	0.44051	0.363921	0.526223	0.424607	0.344594	0.510279	0.964248	0.863059	0.99806
TKM	Turkmenistan	Central Asia	Central Asia	2000	0.546366	0.463546	0.616266	0.52577	0.425556	0.605521	0.962273	0.840241	0.998673
UZB	Uzbekistan	Central Asia	Central Asia	2000	0.491045	0.420182	0.569978	0.470301	0.396322	0.544603	0.958227	0.857214	0.996368
BRN	Brunei	Southeast Asia, East Asia, and Oceania	Southeast Asia	2000	0.838397	0.769257	0.891823	0.483558	0.331331	0.630114	0.576899	0.395687	0.750436
JPN	Japan	Southeast Asia, East Asia, and Oceania	Southeast Asia	2000	0.843437	0.783944	0.899597	0.348925	0.17726	0.571808	0.413767	0.210024	0.66626
KOR	South Korea	Southeast Asia, East Asia, and Oceania	Southeast Asia	2000	0.819996	0.756814	0.867093	0.389487	0.20132	0.577677	0.474766	0.24624	0.695339
SGP	Singapore	Southeast Asia, East Asia, and Oceania	Southeast Asia	2000	0.838354	0.77203	0.895568	0.332409	0.150595	0.53742	0.396307	0.182449	0.642755
ARG	Argentina	Latin America and Caribbean	Tropical Latin America	2000	0.635173	0.530475	0.734451	0.370721	0.270258	0.490506	0.583754	0.443743	0.743976
CHL	Chile	Latin America and Caribbean	Tropical Latin America	2000	0.601207	0.490368	0.697373	0.469825	0.358359	0.578212	0.78149	0.639149	0.897292
URY	Uruguay	Latin America and Caribbean	Tropical Latin America	2000	0.632343	0.525901	0.720804	0.473088	0.356207	0.585695	0.748673	0.585453	0.888179
ATG	Antigua And Barbuda	Latin America and Caribbean	Caribbean	2000	0.638316	0.522524	0.757392	0.495819	0.364416	0.643118	0.7766	0.617036	0.903183
BHS	Bahamas	Latin America and Caribbean	Caribbean	2000	0.682873	0.567588	0.783973	0.53846	0.39521	0.662242	0.788203	0.63226	0.904058
BRB	Barbados	Latin America and Caribbean	Caribbean	2000	0.653786	0.537839	0.771812	0.374524	0.239052	0.518754	0.572541	0.382086	0.748831
BLZ	Belize	Latin America and Caribbean	Caribbean	2000	0.624923	0.52074	0.735283	0.330879	0.188786	0.477659	0.530417	0.304185	0.738139
CUB	Cuba	Latin America and Caribbean	Caribbean	2000	0.833713	0.753861	0.899083	0.724703	0.623439	0.819123	0.86936	0.765564	0.974114
DMA	Dominica	Latin America and Caribbean	Caribbean	2000	0.659922	0.555143	0.757398	0.429935	0.258241	0.608469	0.651342	0.401463	0.874018
DOM	Dominican Republic	Latin America and Caribbean	Caribbean	2000	0.656704	0.540492	0.747759	0.409547	0.283954	0.528133	0.623432	0.458109	0.750015
GRD	Grenada	Latin America and Caribbean	Caribbean	2000	0.664805	0.569758	0.754428	0.594426	0.490711	0.695572	0.894037	0.791382	0.979533
GUY	Guyana	Latin America and Caribbean	Caribbean	2000	0.627013	0.535091	0.713508	0.379555	0.259651	0.496798	0.605857	0.428344	0.769593
HTI	Haiti	Latin America and Caribbean	Caribbean	2000	0.339655	0.23421	0.431828	0.150002	0.078243	0.226622	0.440982	0.262798	0.612244
JAM	Jamaica	Latin America and Caribbean	Caribbean	2000	0.651157	0.540764	0.745176	0.433385	0.328375	0.549394	0.665832	0.527781	0.802413
LCA	Saint Lucia	Latin America and Caribbean	Caribbean	2000	0.669735	0.562728	0.766136	0.39914	0.266256	0.552956	0.595276	0.420934	0.757275
VCT	Saint Vincent And The Grenadines	Latin America and Caribbean	Caribbean	2000	0.628567	0.520085	0.735201	0.559074	0.439378	0.67438	0.889343	0.781072	0.979117
SUR	Suriname	Latin America and Caribbean	Caribbean	2000	0.614672	0.515963	0.711841	0.348895	0.241212	0.450252	0.568622	0.403341	0.713832
TTO	Trinidad And Tobago	Latin America and Caribbean	Caribbean	2000	0.675952	0.574579	0.76029	0.414009	0.293208	0.54239	0.612633	0.438508	0.758962
BOL	Bolivia	Latin America and Caribbean	Andean Latin America	2000	0.611697	0.460277	0.794079	0.445661	0.28882	0.593784	0.727004	0.586581	0.825941
ECU	Ecuador	Latin America and Caribbean	Andean Latin America	2000	0.823469	0.713311	0.899899	0.547436	0.411439	0.668829	0.664342	0.52428	0.793443
PER	Peru	Latin America and Caribbean	Andean Latin America	2000	0.650137	0.478344	0.786437	0.484902	0.34687	0.613367	0.746308	0.614719	0.851572
COL	Colombia	Latin America and Caribbean	Central Latin America	2000	0.560724	0.458915	0.66644	0.366152	0.284117	0.457464	0.653628	0.530925	0.767955
CRI	Costa Rica	Latin America and Caribbean	Central Latin America	2000	0.689647	0.596928	0.77574	0.383773	0.258066	0.505436	0.556939	0.388448	0.720916
SLV	El Salvador	Latin America and Caribbean	Central Latin America	2000	0.759076	0.6679	0.833778	0.480061	0.357973	0.587862	0.63228	0.486616	0.749393
GTM	Guatemala	Latin America and Caribbean	Central Latin America	2000	0.559271	0.455992	0.664931	0.211788	0.125933	0.309969	0.378425	0.233932	0.522774
HND	Honduras	Latin America and Caribbean	Central Latin America	2000	0.58284	0.492894	0.69632	0.351968	0.258706	0.465524	0.605617	0.442861	0.752138
MEX	Mexico	Latin America and Caribbean	Central Latin America	2000	0.645227	0.536143	0.739451	0.263317	0.150363	0.378768	0.408706	0.245277	0.559025
NIC	Nicaragua	Latin America and Caribbean	Central Latin America	2000	0.63259	0.517103	0.747515	0.446423	0.334261	0.550406	0.705317	0.601039	0.809364
PAN	Panama	Latin America and Caribbean	Central Latin America	2000	0.716341	0.637168	0.793545	0.4614	0.329614	0.573339	0.643647	0.480262	0.785135
VEN	Venezuela	Latin America and Caribbean	Central Latin America	2000	0.702281	0.58023	0.795879	0.497155	0.378076	0.616709	0.707769	0.584235	0.816973
BRA	Brazil	Latin America and Caribbean	Tropical Latin America	2000	0.591073	0.492173	0.679748	0.457644	0.342997	0.562617	0.774161	0.631871	0.89983
PRY	Paraguay	Latin America and Caribbean	Tropical Latin America	2000	0.735175	0.656844	0.802105	0.464599	0.339611	0.564928	0.631926	0.472661	0.7475
DZA	Algeria	North Africa and Middle East	North Africa and Middle East	2000	0.517143	0.43157	0.601643	0.383223	0.299348	0.46856	0.74158	0.613439	0.847428
BHR	Bahrain	North Africa and Middle East	North Africa and Middle East	2000	0.766873	0.68206	0.83891	0.514321	0.38366	0.637463	0.670529	0.509516	0.805109
EGY	Egypt	North Africa and Middle East	North Africa and Middle East	2000	0.648392	0.566952	0.71246	0.198653	0.113776	0.331554	0.305887	0.176887	0.496739
IRN	Iran	North Africa and Middle East	North Africa and Middle East	2000	0.486546	0.38759	0.589553	0.304492	0.216684	0.404398	0.626002	0.465916	0.773518
IRQ	Iraq	North Africa and Middle East	North Africa and Middle East	2000	0.638858	0.564975	0.72328	0.341957	0.247723	0.434909	0.53554	0.395585	0.674545
JOR	Jordan	North Africa and Middle East	North Africa and Middle East	2000	0.730825	0.657403	0.803915	0.441336	0.320476	0.566539	0.604529	0.442197	0.758102
KWT	Kuwait	North Africa and Middle East	North Africa and Middle East	2000	0.766296	0.691059	0.830636	0.514842	0.34755	0.63255	0.671504	0.460831	0.811984
LBN	Lebanon	North Africa and Middle East	North Africa and Middle East	2000	0.567966	0.477435	0.651395	0.423611	0.330875	0.515017	0.746772	0.596639	0.864356
LBY	Libya	North Africa and Middle East	North Africa and Middle East	2000	0.506494	0.405936	0.601194	0.403309	0.308705	0.489407	0.797245	0.648046	0.895774
MAR	Morocco	North Africa and Middle East	North Africa and Middle East	2000	0.563697	0.472513	0.648502	0.243227	0.138844	0.339392	0.431315	0.253249	0.576692
PSE	Palestine	North Africa and Middle East	North Africa and Middle East	2000	0.664455	0.568086	0.754188	0.435876	0.315193	0.550681	0.656056	0.488704	0.793164
OMN	Oman	North Africa and Middle East	North Africa and Middle East	2000	0.747024	0.671284	0.817718	0.529962	0.400467	0.65241	0.709107	0.555062	0.860008
QAT	Qatar	North Africa and Middle East	North Africa and Middle East	2000	0.587631	0.494523	0.69612	0.376001	0.272287	0.483021	0.63936	0.4975	0.774282
SAU	Saudi Arabia	North Africa and Middle East	North Africa and Middle East	2000	0.57696	0.476202	0.660442	0.460723	0.348691	0.56138	0.798533	0.653152	0.907374
SYR	Syria	North Africa and Middle East	North Africa and Middle East	2000	0.628967	0.546307	0.701332	0.241859	0.148732	0.347946	0.383648	0.245574	0.533256
TUN	Tunisia	North Africa and Middle East	North Africa and Middle East	2000	0.649279	0.558141	0.728811	0.389224	0.285709	0.497475	0.599577	0.462308	0.749545
TUR	Turkey	North Africa and Middle East	North Africa and Middle East	2000	0.449474	0.361919	0.536151	0.322535	0.237473	0.398025	0.717951	0.583872	0.82098
ARE	United Arab Emirates	North Africa and Middle East	North Africa and Middle East	2000	0.771213	0.690353	0.839628	0.536297	0.343492	0.686754	0.695046	0.453668	0.871441
YEM	Yemen	North Africa and Middle East	North Africa and Middle East	2000	0.540022	0.43123	0.636318	0.25994	0.170535	0.359476	0.480651	0.33737	0.623145
AFG	Afghanistan	North Africa and Middle East	North Africa and Middle East	2000	0.42354	0.320736	0.515695	0.265415	0.163584	0.376442	0.626983	0.409374	0.821021
BGD	Bangladesh	South Asia	South Asia	2000	0.364201	0.232515	0.477591	0.0593996	0.0217105	0.129713	0.161156	0.070722	0.312583
BTN	Bhutan	South Asia	South Asia	2000	0.644195	0.526296	0.758196	0.267057	0.0928851	0.468787	0.415023	0.150289	0.718667
IND	India	South Asia	South Asia	2000	0.738629	0.645284	0.817744	0.159649	0.0669738	0.322234	0.215489	0.0916789	0.403701
NPL	Nepal	South Asia	South Asia	2000	0.482221	0.368155	0.612237	0.18659	0.0932862	0.331337	0.386854	0.204026	0.642999
PAK	Pakistan	South Asia	South Asia	2000	0.742111	0.650512	0.818306	0.145952	0.054371	0.261811	0.195745	0.077656	0.350044
AGO	Angola	Sub-Saharan Africa	Central Sub-Saharan Africa	2000	0.550949	0.412976	0.684293	0.477634	0.346426	0.610271	0.867036	0.713454	0.967386
CAF	Central African Republic	Sub-Saharan Africa	Central Sub-Saharan Africa	2000	0.491102	0.364945	0.626827	0.34989	0.221739	0.490245	0.713101	0.491933	0.893362
COG	Republic Of Congo	Sub-Saharan Africa	Central Sub-Saharan Africa	2000	0.594179	0.475671	0.694858	0.395273	0.247412	0.54017	0.664173	0.4343	0.828251
COD	Democratic Republic Of The Congo	Sub-Saharan Africa	Central Sub-Saharan Africa	2000	0.573996	0.400513	0.757763	0.27124	0.148766	0.42805	0.47352	0.286578	0.693519
GNQ	Equatorial Guinea	Sub-Saharan Africa	Central Sub-Saharan Africa	2000	0.684803	0.55168	0.797645	0.43842	0.270994	0.59858	0.641801	0.398909	0.84989
GAB	Gabon	Sub-Saharan Africa	Central Sub-Saharan Africa	2000	0.717256	0.578232	0.817818	0.484673	0.327083	0.640855	0.675591	0.46886	0.849175
BDI	Burundi	Sub-Saharan Africa	Eastern Sub-Saharan Africa	2000	0.525131	0.439414	0.61404	0.360773	0.266471	0.455271	0.688738	0.508616	0.846752
COM	Comoros	Sub-Saharan Africa	Eastern Sub-Saharan Africa	2000	0.441045	0.366159	0.521968	0.383731	0.308772	0.462346	0.870633	0.764422	0.968887
DJI	Djibouti	Sub-Saharan Africa	Eastern Sub-Saharan Africa	2000	0.813516	0.755344	0.862963	0.544265	0.358644	0.672554	0.66885	0.444319	0.817422
ERI	Eritrea	Sub-Saharan Africa	Eastern Sub-Saharan Africa	2000	0.438578	0.370969	0.521513	0.38519	0.304988	0.471502	0.878143	0.745939	0.959677
ETH	Ethiopia	Sub-Saharan Africa	Eastern Sub-Saharan Africa	2000	0.214273	0.162016	0.274795	0.149589	0.0960901	0.203386	0.698803	0.502312	0.848922
KEN	Kenya	Sub-Saharan Africa	Eastern Sub-Saharan Africa	2000	0.645969	0.572057	0.703946	0.333504	0.232197	0.454423	0.516363	0.372786	0.672225
MDG	Madagascar	Sub-Saharan Africa	Eastern Sub-Saharan Africa	2000	0.475023	0.381078	0.544737	0.323514	0.230794	0.399776	0.68097	0.511624	0.801422
MWI	Malawi	Sub-Saharan Africa	Eastern Sub-Saharan Africa	2000	0.643272	0.573938	0.711807	0.401072	0.28266	0.492294	0.62335	0.463655	0.76473
MUS	Mauritius	Southeast Asia, East Asia, and Oceania	Southeast Asia	2000	0.743737	0.672591	0.810287	0.364135	0.223065	0.5166	0.489578	0.30307	0.682206
MOZ	Mozambique	Sub-Saharan Africa	Eastern Sub-Saharan Africa	2000	0.505695	0.435061	0.5838	0.477495	0.408682	0.554997	0.944479	0.887362	0.982673
RWA	Rwanda	Sub-Saharan Africa	Eastern Sub-Saharan Africa	2000	0.383352	0.316121	0.459994	0.31444	0.238458	0.380845	0.819918	0.697243	0.911058
SYC	Seychelles	Southeast Asia, East Asia, and Oceania	Southeast Asia	2000	0.822597	0.754337	0.876981	0.659883	0.412604	0.827229	0.80204	0.50406	0.976421
SOM	Somalia	Sub-Saharan Africa	Eastern Sub-Saharan Africa	2000	0.246025	0.180963	0.330017	0.136085	0.0828457	0.19386	0.553696	0.359961	0.726607
TZA	Tanzania	Sub-Saharan Africa	Eastern Sub-Saharan Africa	2000	0.690297	0.626839	0.742529	0.502451	0.391802	0.616984	0.728193	0.565778	0.859543
UGA	Uganda	Sub-Saharan Africa	Eastern Sub-Saharan Africa	2000	0.818783	0.767592	0.858932	0.246075	0.144461	0.349405	0.300646	0.180302	0.432971
ZMB	Zambia	Sub-Saharan Africa	Eastern Sub-Saharan Africa	2000	0.665716	0.596426	0.734945	0.518636	0.425141	0.609946	0.778891	0.641858	0.871214
BWA	Botswana	Sub-Saharan Africa	Southern Sub-Saharan Africa	2000	0.586736	0.518321	0.657009	0.468099	0.365421	0.558615	0.7979	0.632671	0.920232
LSO	Lesotho	Sub-Saharan Africa	Southern Sub-Saharan Africa	2000	0.518609	0.443292	0.591737	0.328703	0.209523	0.449855	0.634037	0.419984	0.828322
NAM	Namibia	Sub-Saharan Africa	Southern Sub-Saharan Africa	2000	0.596586	0.542963	0.652976	0.514125	0.414103	0.590841	0.862078	0.685753	0.952136
ZAF	South Africa	Sub-Saharan Africa	Southern Sub-Saharan Africa	2000	0.66467	0.597715	0.720462	0.447262	0.249759	0.588677	0.672565	0.387336	0.873786
SWZ	Eswatini	Sub-Saharan Africa	Southern Sub-Saharan Africa	2000	0.599567	0.537542	0.657439	0.456517	0.347477	0.549476	0.761949	0.578803	0.892745
ZWE	Zimbabwe	Sub-Saharan Africa	Southern Sub-Saharan Africa	2000	0.547443	0.448721	0.64138	0.371142	0.24881	0.482418	0.678009	0.479008	0.844259
BEN	Benin	Sub-Saharan Africa	Western Sub-Saharan Africa	2000	0.465035	0.340228	0.575084	0.289545	0.184157	0.40104	0.621611	0.449033	0.757911
BFA	Burkina Faso	Sub-Saharan Africa	Western Sub-Saharan Africa	2000	0.387932	0.316779	0.463581	0.353221	0.279352	0.434867	0.910185	0.795854	0.979732
CMR	Cameroon	Sub-Saharan Africa	Western Sub-Saharan Africa	2000	0.516694	0.44677	0.586314	0.265136	0.174805	0.362199	0.512996	0.352413	0.677665
CPV	Cape Verde	Sub-Saharan Africa	Western Sub-Saharan Africa	2000	0.659906	0.598196	0.715896	0.607933	0.527299	0.678564	0.920997	0.841546	0.976396
TCD	Chad	Sub-Saharan Africa	Western Sub-Saharan Africa	2000	0.340423	0.230044	0.463627	0.0612743	0.0185743	0.127226	0.179119	0.0573937	0.336996
CIV	Cote d'Ivoire	Sub-Saharan Africa	Western Sub-Saharan Africa	2000	0.493139	0.420363	0.556237	0.347472	0.273033	0.427017	0.704565	0.57874	0.828534
GMB	Gambia	Sub-Saharan Africa	Western Sub-Saharan Africa	2000	0.609383	0.557496	0.665898	0.466838	0.385592	0.537769	0.766247	0.639738	0.863888
GHA	Ghana	Sub-Saharan Africa	Western Sub-Saharan Africa	2000	0.679497	0.619692	0.730389	0.365304	0.241755	0.466496	0.537352	0.357936	0.670389
GIN	Guinea	Sub-Saharan Africa	Western Sub-Saharan Africa	2000	0.444522	0.376567	0.513514	0.307708	0.232555	0.388552	0.692258	0.549318	0.814954
GNB	Guinea-Bissau	Sub-Saharan Africa	Western Sub-Saharan Africa	2000	0.445012	0.375228	0.522143	0.396286	0.326232	0.477736	0.890997	0.781066	0.978016
LBR	Liberia	Sub-Saharan Africa	Western Sub-Saharan Africa	2000	0.680097	0.600691	0.751184	0.334071	0.217373	0.437504	0.490793	0.325104	0.628265
MLI	Mali	Sub-Saharan Africa	Western Sub-Saharan Africa	2000	0.264262	0.208827	0.318878	0.189932	0.134089	0.248116	0.718592	0.543803	0.866453
MRT	Mauritania	Sub-Saharan Africa	Western Sub-Saharan Africa	2000	0.255269	0.202294	0.314618	0.211257	0.159226	0.261703	0.829343	0.669688	0.945787
NER	Niger	Sub-Saharan Africa	Western Sub-Saharan Africa	2000	0.390252	0.311385	0.460367	0.193647	0.11523	0.270671	0.499265	0.283354	0.706261
NGA	Nigeria	Sub-Saharan Africa	Western Sub-Saharan Africa	2000	0.634512	0.513634	0.723056	0.288696	0.172447	0.407265	0.454684	0.276559	0.615137
STP	Sao Tome And Principe	Sub-Saharan Africa	Western Sub-Saharan Africa	2000	0.622971	0.487146	0.740508	0.406611	0.236611	0.582952	0.653697	0.379217	0.871212
SEN	Senegal	Sub-Saharan Africa	Western Sub-Saharan Africa	2000	0.424382	0.352681	0.493874	0.340697	0.281358	0.408137	0.803493	0.696138	0.887015
SLE	Sierra Leone	Sub-Saharan Africa	Western Sub-Saharan Africa	2000	0.407651	0.34348	0.477442	0.17895	0.0781387	0.278916	0.438603	0.197304	0.670194
TGO	Togo	Sub-Saharan Africa	Western Sub-Saharan Africa	2000	0.321894	0.25354	0.398755	0.215072	0.163761	0.27682	0.66967	0.512056	0.788187
COK	Cook Islands	Southeast Asia, East Asia, and Oceania	Oceania	2000	0.680296	0.609465	0.74198	0.659515	0.56802	0.731395	0.969474	0.866127	0.999143
GUF	French Guiana	Latin America and Caribbean	Caribbean	2000	0.621229	0.53375	0.699502	0.35198	0.235096	0.477887	0.566209	0.388474	0.724843
MYT	Mayotte	Sub-Saharan Africa	Eastern Sub-Saharan Africa	2000	0.44559	0.3687	0.530581	0.389826	0.309054	0.475466	0.875151	0.769206	0.970411
NRU	Nauru	Southeast Asia, East Asia, and Oceania	Oceania	2000	0.649557	0.583739	0.718866	0.631183	0.544666	0.707838	0.971721	0.874017	0.999283
NIU	Niue	Southeast Asia, East Asia, and Oceania	Oceania	2000	0.67155	0.608019	0.733202	0.651558	0.563297	0.72264	0.970079	0.868734	0.999271
PLW	Palau	Southeast Asia, East Asia, and Oceania	Oceania	2000	0.670321	0.605278	0.728669	0.652107	0.569464	0.719406	0.972763	0.883686	0.99926
KNA	Saint Kitts And Nevis	Latin America and Caribbean	Caribbean	2000	0.679261	0.564345	0.780228	0.586188	0.467797	0.700682	0.862928	0.754238	0.972729
TKL	Tokelau	Southeast Asia, East Asia, and Oceania	Oceania	2000	0.655294	0.586737	0.714121	0.631909	0.530748	0.703093	0.96418	0.84075	0.999145
TUV	Tuvalu	Southeast Asia, East Asia, and Oceania	Oceania	2000	0.596013	0.508015	0.665843	0.573509	0.470651	0.652035	0.962325	0.840447	0.998945
SSD	South Sudan	Sub-Saharan Africa	Eastern Sub-Saharan Africa	2000	0.277046	0.197342	0.365061	0.202357	0.122734	0.280902	0.730113	0.526034	0.899053
SDN	Sudan	North Africa and Middle East	North Africa and Middle East	2000	0.534342	0.420681	0.628933	0.260399	0.145036	0.388704	0.486868	0.288353	0.678526
CHN	China	Southeast Asia, East Asia, and Oceania	Southeast Asia	2001	0.777016	0.705319	0.841012	0.37545	0.243364	0.517809	0.483056	0.321095	0.6638
PRK	North Korea	Southeast Asia, East Asia, and Oceania	Southeast Asia	2001	0.607551	0.474452	0.713252	0.387078	0.252928	0.522821	0.63696	0.445542	0.799634
TWN	Taiwan	Southeast Asia, East Asia, and Oceania	Southeast Asia	2001	0.833084	0.771627	0.8827	0.309075	0.132746	0.540338	0.370719	0.160049	0.639171
KHM	Cambodia	Southeast Asia, East Asia, and Oceania	Southeast Asia	2001	0.765536	0.676258	0.841317	0.178029	0.108694	0.263464	0.232794	0.142817	0.347668
IDN	Indonesia	Southeast Asia, East Asia, and Oceania	Southeast Asia	2001	0.868208	0.827728	0.903914	0.325452	0.211502	0.446048	0.374789	0.245672	0.515478
LAO	Laos	Southeast Asia, East Asia, and Oceania	Southeast Asia	2001	0.542747	0.448915	0.629683	0.318162	0.203605	0.428836	0.585728	0.394731	0.74282
MYS	Malaysia	Southeast Asia, East Asia, and Oceania	Southeast Asia	2001	0.807977	0.749629	0.865507	0.447841	0.298599	0.597667	0.554633	0.371578	0.736656
MDV	Maldives	Southeast Asia, East Asia, and Oceania	Southeast Asia	2001	0.811235	0.748268	0.866293	0.699994	0.560321	0.801128	0.862997	0.698302	0.963798
MMR	Myanmar	Southeast Asia, East Asia, and Oceania	Southeast Asia	2001	0.584389	0.469522	0.69089	0.30496	0.202307	0.411621	0.522837	0.35989	0.666214
PHL	Philippines	Southeast Asia, East Asia, and Oceania	Southeast Asia	2001	0.503266	0.421347	0.591409	0.286866	0.20929	0.38944	0.570061	0.437978	0.721466
LKA	Sri Lanka	Southeast Asia, East Asia, and Oceania	Southeast Asia	2001	0.735066	0.658161	0.793177	0.371574	0.231098	0.525514	0.505493	0.316909	0.706926
THA	Thailand	Southeast Asia, East Asia, and Oceania	Southeast Asia	2001	0.736947	0.65097	0.802935	0.512201	0.386302	0.631294	0.695516	0.531071	0.836042
TLS	East Timor	Southeast Asia, East Asia, and Oceania	Southeast Asia	2001	0.770665	0.693408	0.834878	0.631135	0.516415	0.727927	0.819501	0.671182	0.938529
VNM	Vietnam	Southeast Asia, East Asia, and Oceania	Southeast Asia	2001	0.770551	0.701855	0.832483	0.386803	0.260924	0.519469	0.50214	0.339953	0.667496
FJI	Fiji	Southeast Asia, East Asia, and Oceania	Oceania	2001	0.790121	0.714724	0.85387	0.747342	0.647755	0.819938	0.946275	0.825408	0.993852
KIR	Kiribati	Southeast Asia, East Asia, and Oceania	Oceania	2001	0.754045	0.692099	0.817687	0.733086	0.6521	0.801434	0.972403	0.88152	0.998973
MHL	Marshall Islands	Southeast Asia, East Asia, and Oceania	Oceania	2001	0.639021	0.556363	0.716699	0.625563	0.543142	0.704561	0.979019	0.919253	0.997868
FSM	Micronesia	Southeast Asia, East Asia, and Oceania	Oceania	2001	0.638617	0.555753	0.715259	0.593237	0.477511	0.681081	0.928807	0.798685	0.989914
PNG	Papua New Guinea	Southeast Asia, East Asia, and Oceania	Oceania	2001	0.483044	0.394537	0.553395	0.406406	0.293434	0.504551	0.840871	0.638818	0.953985
WSM	Samoa	Southeast Asia, East Asia, and Oceania	Oceania	2001	0.620647	0.542268	0.689477	0.587712	0.501768	0.660513	0.947198	0.851556	0.991706
SLB	Solomon Islands	Southeast Asia, East Asia, and Oceania	Oceania	2001	0.394515	0.317205	0.472405	0.375911	0.295533	0.454487	0.952826	0.87367	0.992874
TON	Tonga	Southeast Asia, East Asia, and Oceania	Oceania	2001	0.773934	0.692065	0.846614	0.748853	0.657883	0.820934	0.96816	0.86525	0.999188
VUT	Vanuatu	Southeast Asia, East Asia, and Oceania	Oceania	2001	0.624203	0.541661	0.703724	0.591785	0.502894	0.672748	0.948323	0.856027	0.991494
ARM	Armenia	Central Asia	Central Asia	2001	0.242806	0.147123	0.346471	0.234699	0.143733	0.336287	0.967705	0.870961	0.998478
AZE	Azerbaijan	Central Asia	Central Asia	2001	0.275923	0.167289	0.431788	0.259314	0.158398	0.410054	0.941276	0.79103	0.998506
GEO	Georgia	Central Asia	Central Asia	2001	0.23017	0.12249	0.36701	0.224268	0.118862	0.360428	0.974429	0.895725	0.998741
KAZ	Kazakhstan	Central Asia	Central Asia	2001	0.43836	0.359088	0.510126	0.420256	0.348648	0.485291	0.960359	0.830845	0.998477
KGZ	Kyrgyzstan	Central Asia	Central Asia	2001	0.476545	0.397515	0.551852	0.459411	0.382303	0.532535	0.964542	0.880954	0.996772
MNG	Mongolia	Central Asia	Central Asia	2001	0.61495	0.543568	0.674306	0.566009	0.488046	0.629114	0.920592	0.82815	0.97467
TJK	Tajikistan	Central Asia	Central Asia	2001	0.437067	0.364694	0.529732	0.421907	0.347112	0.512086	0.965442	0.875249	0.998031
TKM	Turkmenistan	Central Asia	Central Asia	2001	0.551839	0.471032	0.626621	0.530983	0.430447	0.613572	0.962191	0.842578	0.998625
UZB	Uzbekistan	Central Asia	Central Asia	2001	0.492767	0.42299	0.565044	0.472955	0.405168	0.54525	0.960337	0.870393	0.996307
BRN	Brunei	Southeast Asia, East Asia, and Oceania	Southeast Asia	2001	0.847936	0.787077	0.90175	0.487302	0.337827	0.64448	0.574546	0.403728	0.749281
JPN	Japan	Southeast Asia, East Asia, and Oceania	Southeast Asia	2001	0.847971	0.785018	0.89909	0.344923	0.168934	0.541074	0.407252	0.197217	0.636491
KOR	South Korea	Southeast Asia, East Asia, and Oceania	Southeast Asia	2001	0.823355	0.760429	0.873534	0.398533	0.216197	0.596633	0.484487	0.260794	0.721928
SGP	Singapore	Southeast Asia, East Asia, and Oceania	Southeast Asia	2001	0.835056	0.762622	0.886076	0.308205	0.13701	0.503062	0.369147	0.16228	0.599144
ARG	Argentina	Latin America and Caribbean	Tropical Latin America	2001	0.645145	0.557746	0.734367	0.400282	0.295343	0.510928	0.621047	0.46487	0.769568
CHL	Chile	Latin America and Caribbean	Tropical Latin America	2001	0.618121	0.521258	0.704227	0.484276	0.381799	0.587699	0.783476	0.65251	0.900961
URY	Uruguay	Latin America and Caribbean	Tropical Latin America	2001	0.644653	0.550657	0.740585	0.484275	0.363214	0.60706	0.751072	0.589181	0.881387
ATG	Antigua And Barbuda	Latin America and Caribbean	Caribbean	2001	0.655287	0.541242	0.752459	0.518139	0.395817	0.622632	0.791069	0.652276	0.903136
BHS	Bahamas	Latin America and Caribbean	Caribbean	2001	0.699934	0.597961	0.781366	0.556706	0.452007	0.672805	0.796097	0.652262	0.90902
BRB	Barbados	Latin America and Caribbean	Caribbean	2001	0.668603	0.547048	0.765355	0.390039	0.263814	0.538667	0.583178	0.402103	0.747551
BLZ	Belize	Latin America and Caribbean	Caribbean	2001	0.629952	0.519503	0.738351	0.333572	0.213871	0.475858	0.531156	0.327116	0.727885
CUB	Cuba	Latin America and Caribbean	Caribbean	2001	0.835402	0.75894	0.895081	0.722785	0.616988	0.821569	0.865493	0.746601	0.972774
DMA	Dominica	Latin America and Caribbean	Caribbean	2001	0.659873	0.555516	0.757849	0.429454	0.23285	0.615713	0.650323	0.366929	0.874916
DOM	Dominican Republic	Latin America and Caribbean	Caribbean	2001	0.661374	0.541371	0.762731	0.415377	0.299947	0.525593	0.627845	0.48525	0.745921
GRD	Grenada	Latin America and Caribbean	Caribbean	2001	0.666677	0.56548	0.759328	0.599328	0.498141	0.695002	0.899177	0.802756	0.979469
GUY	Guyana	Latin America and Caribbean	Caribbean	2001	0.628576	0.532741	0.732502	0.392137	0.301236	0.501926	0.625007	0.483861	0.765168
HTI	Haiti	Latin America and Caribbean	Caribbean	2001	0.359299	0.265706	0.49431	0.162909	0.0904609	0.265233	0.451545	0.295008	0.639325
JAM	Jamaica	Latin America and Caribbean	Caribbean	2001	0.66085	0.564806	0.767577	0.449508	0.333174	0.570347	0.680026	0.540912	0.805247
LCA	Saint Lucia	Latin America and Caribbean	Caribbean	2001	0.670849	0.563279	0.766129	0.403459	0.261735	0.537014	0.601609	0.402914	0.777079
VCT	Saint Vincent And The Grenadines	Latin America and Caribbean	Caribbean	2001	0.645934	0.534282	0.748836	0.579478	0.471273	0.689785	0.897192	0.807843	0.979113
SUR	Suriname	Latin America and Caribbean	Caribbean	2001	0.610466	0.513917	0.713175	0.356017	0.251765	0.464782	0.582436	0.439977	0.72029
TTO	Trinidad And Tobago	Latin America and Caribbean	Caribbean	2001	0.687119	0.588506	0.782708	0.424529	0.30566	0.538196	0.617978	0.456778	0.75867
BOL	Bolivia	Latin America and Caribbean	Andean Latin America	2001	0.624331	0.447638	0.757735	0.450415	0.3002	0.5719	0.720951	0.589246	0.822999
ECU	Ecuador	Latin America and Caribbean	Andean Latin America	2001	0.812206	0.707438	0.890657	0.541254	0.394916	0.661962	0.66615	0.499658	0.797948
PER	Peru	Latin America and Caribbean	Andean Latin America	2001	0.660122	0.498698	0.78962	0.5084	0.369355	0.62884	0.770624	0.657778	0.868597
COL	Colombia	Latin America and Caribbean	Central Latin America	2001	0.559939	0.466799	0.646494	0.377946	0.293547	0.477629	0.675542	0.558258	0.782355
CRI	Costa Rica	Latin America and Caribbean	Central Latin America	2001	0.690027	0.606253	0.781323	0.396434	0.290919	0.511861	0.574932	0.427241	0.720132
SLV	El Salvador	Latin America and Caribbean	Central Latin America	2001	0.766222	0.674001	0.841908	0.495979	0.376827	0.609102	0.647247	0.510917	0.757175
GTM	Guatemala	Latin America and Caribbean	Central Latin America	2001	0.586384	0.489322	0.690276	0.236906	0.152459	0.334741	0.404579	0.267214	0.557137
HND	Honduras	Latin America and Caribbean	Central Latin America	2001	0.581398	0.466849	0.68864	0.370329	0.261875	0.462521	0.637758	0.486342	0.755781
MEX	Mexico	Latin America and Caribbean	Central Latin America	2001	0.655306	0.556754	0.749009	0.274096	0.174223	0.372582	0.418479	0.27531	0.556027
NIC	Nicaragua	Latin America and Caribbean	Central Latin America	2001	0.641915	0.537514	0.730677	0.46058	0.343217	0.565185	0.717265	0.595087	0.824499
PAN	Panama	Latin America and Caribbean	Central Latin America	2001	0.706635	0.609569	0.78937	0.458979	0.348781	0.571129	0.649776	0.504609	0.774515
VEN	Venezuela	Latin America and Caribbean	Central Latin America	2001	0.70933	0.591653	0.810428	0.505076	0.372646	0.613612	0.712168	0.550173	0.823735
BRA	Brazil	Latin America and Caribbean	Tropical Latin America	2001	0.600454	0.506048	0.688084	0.465455	0.35324	0.573898	0.775022	0.622235	0.895684
PRY	Paraguay	Latin America and Caribbean	Tropical Latin America	2001	0.740186	0.665565	0.805286	0.465165	0.363214	0.550605	0.628826	0.488189	0.73452
DZA	Algeria	North Africa and Middle East	North Africa and Middle East	2001	0.539875	0.445239	0.625152	0.393658	0.297066	0.483757	0.729416	0.580282	0.849842
BHR	Bahrain	North Africa and Middle East	North Africa and Middle East	2001	0.756893	0.670947	0.82163	0.500417	0.360888	0.62278	0.660879	0.491255	0.804441
EGY	Egypt	North Africa and Middle East	North Africa and Middle East	2001	0.673123	0.584003	0.74499	0.210674	0.110365	0.346814	0.312859	0.161746	0.503687
IRN	Iran	North Africa and Middle East	North Africa and Middle East	2001	0.49892	0.420815	0.570459	0.31693	0.228864	0.392159	0.635779	0.475341	0.756758
IRQ	Iraq	North Africa and Middle East	North Africa and Middle East	2001	0.65725	0.572141	0.732467	0.343507	0.226839	0.457448	0.522695	0.346895	0.672731
JOR	Jordan	North Africa and Middle East	North Africa and Middle East	2001	0.728559	0.64574	0.805388	0.443957	0.31505	0.574808	0.608874	0.440863	0.749798
KWT	Kuwait	North Africa and Middle East	North Africa and Middle East	2001	0.769781	0.696667	0.824666	0.515037	0.384618	0.629653	0.668995	0.504651	0.797978
LBN	Lebanon	North Africa and Middle East	North Africa and Middle East	2001	0.5595	0.474372	0.646001	0.408147	0.308257	0.502573	0.730182	0.588409	0.848573
LBY	Libya	North Africa and Middle East	North Africa and Middle East	2001	0.521287	0.411291	0.61479	0.408318	0.314709	0.506074	0.784459	0.636871	0.882074
MAR	Morocco	North Africa and Middle East	North Africa and Middle East	2001	0.578664	0.483077	0.667141	0.24854	0.158817	0.358128	0.429418	0.27989	0.60456
PSE	Palestine	North Africa and Middle East	North Africa and Middle East	2001	0.663167	0.560214	0.751575	0.434788	0.317918	0.56192	0.655501	0.48938	0.800431
OMN	Oman	North Africa and Middle East	North Africa and Middle East	2001	0.744254	0.675258	0.807127	0.511634	0.338587	0.635759	0.687085	0.471735	0.833005
QAT	Qatar	North Africa and Middle East	North Africa and Middle East	2001	0.607567	0.504322	0.708802	0.381344	0.266219	0.483349	0.627424	0.47254	0.7684
SAU	Saudi Arabia	North Africa and Middle East	North Africa and Middle East	2001	0.576931	0.485287	0.671257	0.447648	0.341038	0.552232	0.775905	0.611513	0.884151
SYR	Syria	North Africa and Middle East	North Africa and Middle East	2001	0.62259	0.540441	0.69849	0.242067	0.158335	0.337819	0.388813	0.262061	0.527597
TUN	Tunisia	North Africa and Middle East	North Africa and Middle East	2001	0.655701	0.569805	0.73828	0.394562	0.290292	0.49324	0.602155	0.448334	0.734827
TUR	Turkey	North Africa and Middle East	North Africa and Middle East	2001	0.464457	0.394083	0.545779	0.325856	0.245652	0.395438	0.701579	0.569933	0.80466
ARE	United Arab Emirates	North Africa and Middle East	North Africa and Middle East	2001	0.771805	0.705605	0.829407	0.54242	0.383395	0.678952	0.702456	0.509092	0.858022
YEM	Yemen	North Africa and Middle East	North Africa and Middle East	2001	0.54513	0.451105	0.637917	0.259615	0.174953	0.360304	0.477221	0.330221	0.63295
AFG	Afghanistan	North Africa and Middle East	North Africa and Middle East	2001	0.432005	0.319741	0.534353	0.26638	0.160376	0.367852	0.614733	0.412813	0.784836
BGD	Bangladesh	South Asia	South Asia	2001	0.383036	0.281133	0.510845	0.0671592	0.0283104	0.13317	0.17533	0.0720029	0.310291
BTN	Bhutan	South Asia	South Asia	2001	0.665634	0.558092	0.761804	0.271031	0.108794	0.456958	0.406563	0.170709	0.67218
IND	India	South Asia	South Asia	2001	0.737033	0.657285	0.811027	0.150597	0.0628977	0.252362	0.204634	0.0878882	0.35463
NPL	Nepal	South Asia	South Asia	2001	0.503573	0.379353	0.622757	0.185006	0.0894274	0.339002	0.366354	0.192275	0.589648
PAK	Pakistan	South Asia	South Asia	2001	0.7453	0.651105	0.814208	0.13143	0.0582336	0.246149	0.175702	0.0774031	0.326075
AGO	Angola	Sub-Saharan Africa	Central Sub-Saharan Africa	2001	0.560153	0.4266	0.702893	0.49372	0.364613	0.633527	0.88138	0.75196	0.971784
CAF	Central African Republic	Sub-Saharan Africa	Central Sub-Saharan Africa	2001	0.480448	0.328392	0.621518	0.340524	0.213272	0.486047	0.710936	0.482288	0.879441
COG	Republic Of Congo	Sub-Saharan Africa	Central Sub-Saharan Africa	2001	0.602118	0.471084	0.707458	0.40182	0.2601	0.542868	0.665902	0.456994	0.839624
COD	Democratic Republic Of The Congo	Sub-Saharan Africa	Central Sub-Saharan Africa	2001	0.582363	0.40728	0.720157	0.279729	0.13694	0.459649	0.480913	0.255744	0.722835
GNQ	Equatorial Guinea	Sub-Saharan Africa	Central Sub-Saharan Africa	2001	0.679305	0.556929	0.792607	0.457481	0.272256	0.61728	0.674799	0.39587	0.869127
GAB	Gabon	Sub-Saharan Africa	Central Sub-Saharan Africa	2001	0.709717	0.592932	0.825441	0.46573	0.295501	0.611487	0.65721	0.426026	0.829885
BDI	Burundi	Sub-Saharan Africa	Eastern Sub-Saharan Africa	2001	0.531087	0.452422	0.606269	0.370709	0.271503	0.474272	0.697853	0.529374	0.844292
COM	Comoros	Sub-Saharan Africa	Eastern Sub-Saharan Africa	2001	0.460301	0.373721	0.548017	0.401193	0.318718	0.482586	0.872371	0.76113	0.967636
DJI	Djibouti	Sub-Saharan Africa	Eastern Sub-Saharan Africa	2001	0.807785	0.743924	0.852293	0.551356	0.38413	0.687211	0.682423	0.480866	0.848862
ERI	Eritrea	Sub-Saharan Africa	Eastern Sub-Saharan Africa	2001	0.432653	0.365471	0.500656	0.381259	0.307477	0.45557	0.881407	0.751889	0.963572
ETH	Ethiopia	Sub-Saharan Africa	Eastern Sub-Saharan Africa	2001	0.235298	0.180408	0.30272	0.164762	0.109616	0.219037	0.700162	0.503423	0.83407
KEN	Kenya	Sub-Saharan Africa	Eastern Sub-Saharan Africa	2001	0.64558	0.577915	0.718233	0.332129	0.20948	0.446929	0.513926	0.327727	0.660321
MDG	Madagascar	Sub-Saharan Africa	Eastern Sub-Saharan Africa	2001	0.466821	0.397549	0.532478	0.314107	0.23345	0.387481	0.672853	0.530046	0.792195
MWI	Malawi	Sub-Saharan Africa	Eastern Sub-Saharan Africa	2001	0.63408	0.547429	0.710959	0.397209	0.293442	0.495247	0.626559	0.464847	0.763466
MUS	Mauritius	Southeast Asia, East Asia, and Oceania	Southeast Asia	2001	0.752716	0.684907	0.814471	0.361369	0.230533	0.515589	0.480633	0.306398	0.675303
MOZ	Mozambique	Sub-Saharan Africa	Eastern Sub-Saharan Africa	2001	0.515313	0.449586	0.584307	0.482641	0.417532	0.554563	0.936814	0.879631	0.97831
RWA	Rwanda	Sub-Saharan Africa	Eastern Sub-Saharan Africa	2001	0.389992	0.313922	0.478733	0.317679	0.247254	0.39549	0.814739	0.692604	0.914059
SYC	Seychelles	Southeast Asia, East Asia, and Oceania	Southeast Asia	2001	0.823683	0.769078	0.870237	0.669962	0.430672	0.824205	0.813218	0.52583	0.978477
SOM	Somalia	Sub-Saharan Africa	Eastern Sub-Saharan Africa	2001	0.25309	0.174741	0.341198	0.13961	0.0783662	0.204807	0.552063	0.353391	0.71665
TZA	Tanzania	Sub-Saharan Africa	Eastern Sub-Saharan Africa	2001	0.705266	0.64331	0.763632	0.50373	0.347417	0.598736	0.714082	0.517191	0.825614
UGA	Uganda	Sub-Saharan Africa	Eastern Sub-Saharan Africa	2001	0.824726	0.77411	0.860328	0.251894	0.169355	0.357341	0.305356	0.203908	0.427338
ZMB	Zambia	Sub-Saharan Africa	Eastern Sub-Saharan Africa	2001	0.674511	0.596161	0.742071	0.532334	0.428856	0.609157	0.789161	0.662846	0.875699
BWA	Botswana	Sub-Saharan Africa	Southern Sub-Saharan Africa	2001	0.590167	0.535529	0.650926	0.467522	0.353857	0.555125	0.792279	0.609291	0.910612
LSO	Lesotho	Sub-Saharan Africa	Southern Sub-Saharan Africa	2001	0.529597	0.46256	0.597492	0.325696	0.205146	0.43086	0.614828	0.39938	0.802577
NAM	Namibia	Sub-Saharan Africa	Southern Sub-Saharan Africa	2001	0.603572	0.546467	0.652718	0.514574	0.42305	0.588608	0.85292	0.699027	0.941828
ZAF	South Africa	Sub-Saharan Africa	Southern Sub-Saharan Africa	2001	0.660225	0.597321	0.717667	0.419725	0.234063	0.559426	0.635511	0.359676	0.832334
SWZ	Eswatini	Sub-Saharan Africa	Southern Sub-Saharan Africa	2001	0.600405	0.523436	0.662984	0.449731	0.317006	0.553339	0.748791	0.55658	0.893309
ZWE	Zimbabwe	Sub-Saharan Africa	Southern Sub-Saharan Africa	2001	0.542772	0.443645	0.641317	0.366628	0.244204	0.49417	0.676235	0.462901	0.853214
BEN	Benin	Sub-Saharan Africa	Western Sub-Saharan Africa	2001	0.501249	0.396287	0.601277	0.308673	0.207361	0.417539	0.614099	0.450819	0.74828
BFA	Burkina Faso	Sub-Saharan Africa	Western Sub-Saharan Africa	2001	0.407283	0.346564	0.46613	0.369292	0.303298	0.432731	0.906989	0.797329	0.976984
CMR	Cameroon	Sub-Saharan Africa	Western Sub-Saharan Africa	2001	0.531178	0.471501	0.587272	0.266523	0.162859	0.373285	0.501966	0.30456	0.69439
CPV	Cape Verde	Sub-Saharan Africa	Western Sub-Saharan Africa	2001	0.662328	0.596337	0.725938	0.613641	0.538175	0.681651	0.926464	0.850002	0.974902
TCD	Chad	Sub-Saharan Africa	Western Sub-Saharan Africa	2001	0.351065	0.250976	0.447796	0.0675847	0.0222754	0.125265	0.19301	0.0683923	0.344118
CIV	Cote d'Ivoire	Sub-Saharan Africa	Western Sub-Saharan Africa	2001	0.493456	0.417861	0.570805	0.350043	0.258817	0.438663	0.709365	0.561875	0.834905
GMB	Gambia	Sub-Saharan Africa	Western Sub-Saharan Africa	2001	0.614051	0.543048	0.667774	0.456892	0.361009	0.537986	0.743886	0.607205	0.847738
GHA	Ghana	Sub-Saharan Africa	Western Sub-Saharan Africa	2001	0.682083	0.627701	0.729179	0.364681	0.253137	0.489147	0.534727	0.368343	0.712409
GIN	Guinea	Sub-Saharan Africa	Western Sub-Saharan Africa	2001	0.465372	0.396542	0.532369	0.315761	0.241915	0.396724	0.678912	0.52673	0.805956
GNB	Guinea-Bissau	Sub-Saharan Africa	Western Sub-Saharan Africa	2001	0.435243	0.367742	0.500544	0.386413	0.318423	0.455179	0.888518	0.778484	0.974566
LBR	Liberia	Sub-Saharan Africa	Western Sub-Saharan Africa	2001	0.681671	0.601611	0.746615	0.33965	0.231679	0.460819	0.498105	0.34669	0.650978
MLI	Mali	Sub-Saharan Africa	Western Sub-Saharan Africa	2001	0.277068	0.214981	0.335125	0.201592	0.149374	0.260346	0.728613	0.571116	0.862719
MRT	Mauritania	Sub-Saharan Africa	Western Sub-Saharan Africa	2001	0.271997	0.21768	0.339456	0.225299	0.171721	0.290304	0.829069	0.688072	0.942649
NER	Niger	Sub-Saharan Africa	Western Sub-Saharan Africa	2001	0.409446	0.339382	0.479607	0.205028	0.115733	0.294892	0.501065	0.294787	0.700283
NGA	Nigeria	Sub-Saharan Africa	Western Sub-Saharan Africa	2001	0.653252	0.546768	0.744807	0.299223	0.184206	0.410719	0.457717	0.298392	0.625224
STP	Sao Tome And Principe	Sub-Saharan Africa	Western Sub-Saharan Africa	2001	0.671425	0.567094	0.75888	0.462175	0.301049	0.599794	0.68927	0.453852	0.871363
SEN	Senegal	Sub-Saharan Africa	Western Sub-Saharan Africa	2001	0.448688	0.385374	0.517997	0.356148	0.292967	0.420463	0.794074	0.69385	0.873711
SLE	Sierra Leone	Sub-Saharan Africa	Western Sub-Saharan Africa	2001	0.437963	0.376229	0.513322	0.20047	0.0929914	0.308271	0.457165	0.216419	0.669674
TGO	Togo	Sub-Saharan Africa	Western Sub-Saharan Africa	2001	0.335951	0.273729	0.409438	0.217529	0.163384	0.284107	0.64786	0.518658	0.770356
COK	Cook Islands	Southeast Asia, East Asia, and Oceania	Oceania	2001	0.694112	0.630709	0.760987	0.6721	0.57488	0.746772	0.968273	0.855892	0.999313
GUF	French Guiana	Latin America and Caribbean	Caribbean	2001	0.610588	0.505446	0.722816	0.355613	0.246222	0.473822	0.582597	0.43172	0.722537
MYT	Mayotte	Sub-Saharan Africa	Eastern Sub-Saharan Africa	2001	0.457263	0.373189	0.548015	0.399693	0.322743	0.487538	0.875094	0.771159	0.967991
NRU	Nauru	Southeast Asia, East Asia, and Oceania	Oceania	2001	0.642968	0.581639	0.697179	0.623336	0.54052	0.688443	0.969351	0.86666	0.999181
NIU	Niue	Southeast Asia, East Asia, and Oceania	Oceania	2001	0.670313	0.609991	0.73328	0.648566	0.56204	0.721855	0.967516	0.862904	0.999025
PLW	Palau	Southeast Asia, East Asia, and Oceania	Oceania	2001	0.666355	0.603328	0.722585	0.645037	0.557053	0.709864	0.968002	0.860405	0.999117
KNA	Saint Kitts And Nevis	Latin America and Caribbean	Caribbean	2001	0.687848	0.590785	0.779232	0.598644	0.497262	0.700237	0.870957	0.752742	0.973516
TKL	Tokelau	Southeast Asia, East Asia, and Oceania	Oceania	2001	0.653452	0.589562	0.720517	0.630754	0.541572	0.709834	0.965212	0.853511	0.999014
TUV	Tuvalu	Southeast Asia, East Asia, and Oceania	Oceania	2001	0.590793	0.513018	0.67544	0.567245	0.464564	0.656952	0.960182	0.825939	0.998935
SSD	South Sudan	Sub-Saharan Africa	Eastern Sub-Saharan Africa	2001	0.27989	0.199423	0.371223	0.201167	0.124527	0.287765	0.718672	0.48682	0.884771
SDN	Sudan	North Africa and Middle East	North Africa and Middle East	2001	0.540967	0.440591	0.626911	0.263662	0.155763	0.378219	0.487425	0.298121	0.665086
CHN	China	Southeast Asia, East Asia, and Oceania	Southeast Asia	2002	0.783961	0.714207	0.846067	0.376985	0.237843	0.524803	0.480693	0.307281	0.655161
PRK	North Korea	Southeast Asia, East Asia, and Oceania	Southeast Asia	2002	0.604724	0.498183	0.699778	0.380562	0.259154	0.497189	0.629114	0.45109	0.779475
TWN	Taiwan	Southeast Asia, East Asia, and Oceania	Southeast Asia	2002	0.836436	0.769694	0.890312	0.310198	0.137837	0.500979	0.371391	0.163773	0.599481
KHM	Cambodia	Southeast Asia, East Asia, and Oceania	Southeast Asia	2002	0.773269	0.718565	0.825049	0.18087	0.101257	0.280057	0.233838	0.131336	0.356873
IDN	Indonesia	Southeast Asia, East Asia, and Oceania	Southeast Asia	2002	0.868892	0.823865	0.898578	0.324575	0.209683	0.465079	0.373432	0.240824	0.538055
LAO	Laos	Southeast Asia, East Asia, and Oceania	Southeast Asia	2002	0.530868	0.41965	0.622988	0.301987	0.203643	0.399046	0.569062	0.425459	0.714857
MYS	Malaysia	Southeast Asia, East Asia, and Oceania	Southeast Asia	2002	0.811715	0.760959	0.858757	0.435218	0.284402	0.563965	0.536091	0.353284	0.698484
MDV	Maldives	Southeast Asia, East Asia, and Oceania	Southeast Asia	2002	0.81829	0.75692	0.863749	0.703326	0.582333	0.796744	0.859875	0.711998	0.961112
MMR	Myanmar	Southeast Asia, East Asia, and Oceania	Southeast Asia	2002	0.591346	0.473649	0.705775	0.296017	0.190101	0.405528	0.501448	0.346555	0.667401
PHL	Philippines	Southeast Asia, East Asia, and Oceania	Southeast Asia	2002	0.50192	0.424112	0.586566	0.272619	0.19192	0.360392	0.543447	0.391741	0.679152
LKA	Sri Lanka	Southeast Asia, East Asia, and Oceania	Southeast Asia	2002	0.737482	0.670167	0.806495	0.353078	0.205054	0.497227	0.478984	0.281506	0.675209
THA	Thailand	Southeast Asia, East Asia, and Oceania	Southeast Asia	2002	0.74619	0.665975	0.808731	0.511163	0.384498	0.62592	0.684829	0.525874	0.809798
TLS	East Timor	Southeast Asia, East Asia, and Oceania	Southeast Asia	2002	0.786782	0.706193	0.847109	0.640188	0.539634	0.733005	0.814407	0.690303	0.931213
VNM	Vietnam	Southeast Asia, East Asia, and Oceania	Southeast Asia	2002	0.776209	0.7042	0.839499	0.379269	0.245673	0.515135	0.48838	0.32427	0.653726
FJI	Fiji	Southeast Asia, East Asia, and Oceania	Oceania	2002	0.792723	0.714898	0.858097	0.752617	0.648129	0.830207	0.949827	0.821142	0.994806
KIR	Kiribati	Southeast Asia, East Asia, and Oceania	Oceania	2002	0.75691	0.689306	0.818082	0.734369	0.646003	0.802491	0.970413	0.867182	0.999032
MHL	Marshall Islands	Southeast Asia, East Asia, and Oceania	Oceania	2002	0.628892	0.557114	0.701887	0.616872	0.544947	0.690813	0.981013	0.931445	0.997836
FSM	Micronesia	Southeast Asia, East Asia, and Oceania	Oceania	2002	0.6301	0.542368	0.704783	0.576886	0.458378	0.666112	0.915623	0.755991	0.986113
PNG	Papua New Guinea	Southeast Asia, East Asia, and Oceania	Oceania	2002	0.478131	0.388355	0.563044	0.401617	0.307701	0.500523	0.840899	0.654403	0.949249
WSM	Samoa	Southeast Asia, East Asia, and Oceania	Oceania	2002	0.620175	0.54461	0.689898	0.582817	0.499811	0.652509	0.940272	0.844314	0.990661
SLB	Solomon Islands	Southeast Asia, East Asia, and Oceania	Oceania	2002	0.388497	0.315022	0.470738	0.370043	0.299074	0.452388	0.952518	0.868801	0.992434
TON	Tonga	Southeast Asia, East Asia, and Oceania	Oceania	2002	0.780587	0.69692	0.850892	0.755109	0.668686	0.821592	0.968143	0.858284	0.999135
VUT	Vanuatu	Southeast Asia, East Asia, and Oceania	Oceania	2002	0.609979	0.519456	0.696493	0.576682	0.484642	0.664515	0.945885	0.842618	0.991477
ARM	Armenia	Central Asia	Central Asia	2002	0.244148	0.131847	0.356518	0.235656	0.12815	0.341851	0.966886	0.867321	0.998467
AZE	Azerbaijan	Central Asia	Central Asia	2002	0.28844	0.173895	0.426818	0.269778	0.160661	0.399605	0.938002	0.782478	0.998222
GEO	Georgia	Central Asia	Central Asia	2002	0.223172	0.128435	0.337868	0.217509	0.125259	0.331181	0.974957	0.899243	0.998747
KAZ	Kazakhstan	Central Asia	Central Asia	2002	0.443216	0.361881	0.527136	0.424307	0.350748	0.501599	0.959082	0.826636	0.998493
KGZ	Kyrgyzstan	Central Asia	Central Asia	2002	0.479777	0.400992	0.562892	0.460825	0.382799	0.538464	0.961228	0.86806	0.996543
MNG	Mongolia	Central Asia	Central Asia	2002	0.615902	0.551441	0.677417	0.569423	0.495867	0.637314	0.924692	0.843237	0.972219
TJK	Tajikistan	Central Asia	Central Asia	2002	0.449143	0.369353	0.536651	0.430967	0.352424	0.518649	0.960086	0.850778	0.997638
TKM	Turkmenistan	Central Asia	Central Asia	2002	0.561095	0.483013	0.635136	0.538386	0.434508	0.622918	0.959412	0.830665	0.998436
UZB	Uzbekistan	Central Asia	Central Asia	2002	0.493501	0.424357	0.560506	0.472664	0.405241	0.534165	0.958369	0.868933	0.996305
BRN	Brunei	Southeast Asia, East Asia, and Oceania	Southeast Asia	2002	0.84904	0.787246	0.895436	0.476298	0.315158	0.628431	0.561049	0.368093	0.732176
JPN	Japan	Southeast Asia, East Asia, and Oceania	Southeast Asia	2002	0.846442	0.781688	0.897629	0.339364	0.168539	0.546807	0.40094	0.199788	0.636549
KOR	South Korea	Southeast Asia, East Asia, and Oceania	Southeast Asia	2002	0.824152	0.768039	0.870964	0.376287	0.186745	0.565576	0.456763	0.226401	0.684384
SGP	Singapore	Southeast Asia, East Asia, and Oceania	Southeast Asia	2002	0.836384	0.777214	0.891104	0.306979	0.143254	0.502586	0.366913	0.172939	0.60263
ARG	Argentina	Latin America and Caribbean	Tropical Latin America	2002	0.644999	0.555957	0.733862	0.390821	0.278955	0.493672	0.606737	0.441005	0.755209
CHL	Chile	Latin America and Caribbean	Tropical Latin America	2002	0.623273	0.52447	0.711552	0.487517	0.38748	0.591705	0.782801	0.65582	0.896509
URY	Uruguay	Latin America and Caribbean	Tropical Latin America	2002	0.648449	0.55693	0.731979	0.493543	0.383859	0.611572	0.760891	0.619966	0.893466
ATG	Antigua And Barbuda	Latin America and Caribbean	Caribbean	2002	0.67038	0.56352	0.785057	0.528333	0.404613	0.64572	0.788029	0.651787	0.898618
BHS	Bahamas	Latin America and Caribbean	Caribbean	2002	0.713853	0.61275	0.801831	0.578805	0.462665	0.691118	0.810791	0.689594	0.914016
BRB	Barbados	Latin America and Caribbean	Caribbean	2002	0.676582	0.56344	0.778623	0.405222	0.270309	0.558182	0.598801	0.414916	0.773451
BLZ	Belize	Latin America and Caribbean	Caribbean	2002	0.642237	0.523027	0.741434	0.358682	0.227611	0.506202	0.558384	0.36688	0.745773
CUB	Cuba	Latin America and Caribbean	Caribbean	2002	0.840373	0.760615	0.90258	0.732677	0.628334	0.829453	0.872057	0.755803	0.974497
DMA	Dominica	Latin America and Caribbean	Caribbean	2002	0.67044	0.559749	0.760898	0.446485	0.266753	0.617656	0.666722	0.390467	0.877464
DOM	Dominican Republic	Latin America and Caribbean	Caribbean	2002	0.666638	0.543641	0.759766	0.422909	0.302971	0.524993	0.634492	0.491521	0.753596
GRD	Grenada	Latin America and Caribbean	Caribbean	2002	0.683767	0.593738	0.780875	0.611309	0.508976	0.71961	0.894008	0.786412	0.980388
GUY	Guyana	Latin America and Caribbean	Caribbean	2002	0.628655	0.536257	0.734367	0.399433	0.291182	0.491599	0.63626	0.486578	0.768553
HTI	Haiti	Latin America and Caribbean	Caribbean	2002	0.364201	0.265675	0.489981	0.163205	0.0983755	0.258448	0.448832	0.304746	0.623083
JAM	Jamaica	Latin America and Caribbean	Caribbean	2002	0.681217	0.582639	0.762899	0.468481	0.358708	0.58421	0.687717	0.544614	0.812922
LCA	Saint Lucia	Latin America and Caribbean	Caribbean	2002	0.692472	0.592938	0.776518	0.42847	0.283029	0.5604	0.619067	0.417412	0.787955
VCT	Saint Vincent And The Grenadines	Latin America and Caribbean	Caribbean	2002	0.649815	0.533528	0.754461	0.580597	0.462837	0.689159	0.893516	0.798465	0.978202
SUR	Suriname	Latin America and Caribbean	Caribbean	2002	0.61143	0.512649	0.706621	0.3633	0.258456	0.461512	0.595096	0.453697	0.735121
TTO	Trinidad And Tobago	Latin America and Caribbean	Caribbean	2002	0.692402	0.585122	0.787133	0.446191	0.303926	0.582906	0.64432	0.450233	0.792696
BOL	Bolivia	Latin America and Caribbean	Andean Latin America	2002	0.611922	0.454083	0.749005	0.443856	0.315338	0.566158	0.725015	0.589337	0.824072
ECU	Ecuador	Latin America and Caribbean	Andean Latin America	2002	0.823305	0.717148	0.89778	0.5618	0.433083	0.690498	0.68174	0.546317	0.799211
PER	Peru	Latin America and Caribbean	Andean Latin America	2002	0.684845	0.537511	0.810704	0.534961	0.410061	0.65815	0.781631	0.675287	0.865629
COL	Colombia	Latin America and Caribbean	Central Latin America	2002	0.571388	0.485903	0.663718	0.384251	0.276468	0.486175	0.67244	0.531549	0.797544
CRI	Costa Rica	Latin America and Caribbean	Central Latin America	2002	0.700468	0.605931	0.78604	0.410371	0.305027	0.546087	0.586359	0.428001	0.75023
SLV	El Salvador	Latin America and Caribbean	Central Latin America	2002	0.777865	0.689575	0.854952	0.50807	0.387801	0.618244	0.653408	0.506942	0.768375
GTM	Guatemala	Latin America and Caribbean	Central Latin America	2002	0.589029	0.445005	0.708186	0.227584	0.14958	0.313134	0.388327	0.259188	0.547511
HND	Honduras	Latin America and Caribbean	Central Latin America	2002	0.594958	0.513577	0.689562	0.389421	0.284327	0.474758	0.655294	0.497055	0.774193
MEX	Mexico	Latin America and Caribbean	Central Latin America	2002	0.667807	0.544019	0.75755	0.27734	0.173598	0.379075	0.415092	0.275354	0.555338
NIC	Nicaragua	Latin America and Caribbean	Central Latin America	2002	0.65221	0.565142	0.740551	0.47734	0.36678	0.582784	0.731043	0.609656	0.830021
PAN	Panama	Latin America and Caribbean	Central Latin America	2002	0.719816	0.621686	0.801553	0.462827	0.348485	0.587747	0.643409	0.48532	0.788798
VEN	Venezuela	Latin America and Caribbean	Central Latin America	2002	0.718308	0.615925	0.821891	0.509477	0.39313	0.620546	0.709012	0.582376	0.818581
BRA	Brazil	Latin America and Caribbean	Tropical Latin America	2002	0.620577	0.529513	0.702426	0.481928	0.369707	0.579628	0.776779	0.628849	0.897747
PRY	Paraguay	Latin America and Caribbean	Tropical Latin America	2002	0.742074	0.667177	0.803859	0.463432	0.357421	0.564845	0.624405	0.48571	0.738808
DZA	Algeria	North Africa and Middle East	North Africa and Middle East	2002	0.548652	0.447716	0.641968	0.395043	0.306711	0.493155	0.720405	0.59601	0.831781
BHR	Bahrain	North Africa and Middle East	North Africa and Middle East	2002	0.762135	0.679551	0.823519	0.504122	0.368334	0.629755	0.660913	0.494724	0.794058
EGY	Egypt	North Africa and Middle East	North Africa and Middle East	2002	0.690511	0.6018	0.7628	0.219026	0.0935956	0.356333	0.316142	0.143282	0.496704
IRN	Iran	North Africa and Middle East	North Africa and Middle East	2002	0.514459	0.407396	0.615922	0.323165	0.229074	0.41828	0.629038	0.468485	0.772967
IRQ	Iraq	North Africa and Middle East	North Africa and Middle East	2002	0.672086	0.601839	0.734726	0.339037	0.245383	0.438502	0.504533	0.377691	0.638432
JOR	Jordan	North Africa and Middle East	North Africa and Middle East	2002	0.733991	0.647792	0.799186	0.440088	0.311253	0.567798	0.599737	0.420131	0.768085
KWT	Kuwait	North Africa and Middle East	North Africa and Middle East	2002	0.772204	0.683287	0.842502	0.498281	0.347659	0.627056	0.645115	0.453027	0.800801
LBN	Lebanon	North Africa and Middle East	North Africa and Middle East	2002	0.562312	0.45274	0.641377	0.404271	0.30606	0.509533	0.719351	0.553084	0.837001
LBY	Libya	North Africa and Middle East	North Africa and Middle East	2002	0.54052	0.449011	0.640002	0.421621	0.320228	0.519659	0.780865	0.620392	0.894266
MAR	Morocco	North Africa and Middle East	North Africa and Middle East	2002	0.590179	0.502437	0.68984	0.248857	0.171173	0.349898	0.422231	0.291585	0.564774
PSE	Palestine	North Africa and Middle East	North Africa and Middle East	2002	0.674561	0.585472	0.758636	0.444144	0.342802	0.562	0.658027	0.529814	0.790361
OMN	Oman	North Africa and Middle East	North Africa and Middle East	2002	0.743846	0.665193	0.821378	0.515536	0.384173	0.636781	0.692612	0.53124	0.830188
QAT	Qatar	North Africa and Middle East	North Africa and Middle East	2002	0.605468	0.50992	0.695182	0.376795	0.268755	0.47925	0.622019	0.457115	0.749199
SAU	Saudi Arabia	North Africa and Middle East	North Africa and Middle East	2002	0.57542	0.492779	0.656098	0.448385	0.33296	0.558569	0.778429	0.608957	0.900803
SYR	Syria	North Africa and Middle East	North Africa and Middle East	2002	0.636594	0.557276	0.713756	0.245428	0.16767	0.33841	0.384943	0.275709	0.512553
TUN	Tunisia	North Africa and Middle East	North Africa and Middle East	2002	0.675035	0.577377	0.754038	0.395385	0.298138	0.482005	0.586468	0.45266	0.709892
TUR	Turkey	North Africa and Middle East	North Africa and Middle East	2002	0.474036	0.377408	0.556208	0.334189	0.254746	0.424612	0.704741	0.572683	0.802852
ARE	United Arab Emirates	North Africa and Middle East	North Africa and Middle East	2002	0.77354	0.702367	0.848237	0.531901	0.343408	0.696713	0.687331	0.455335	0.873023
YEM	Yemen	North Africa and Middle East	North Africa and Middle East	2002	0.548009	0.440971	0.645827	0.244492	0.162267	0.344563	0.446546	0.300288	0.599471
AFG	Afghanistan	North Africa and Middle East	North Africa and Middle East	2002	0.44957	0.354189	0.563897	0.264463	0.159966	0.369621	0.587702	0.388335	0.766544
BGD	Bangladesh	South Asia	South Asia	2002	0.404807	0.285727	0.539876	0.0641366	0.0268783	0.130632	0.158537	0.069507	0.318191
BTN	Bhutan	South Asia	South Asia	2002	0.677346	0.540654	0.77659	0.280723	0.114009	0.473678	0.415625	0.165581	0.682999
IND	India	South Asia	South Asia	2002	0.742115	0.636958	0.827369	0.148875	0.0720046	0.276609	0.200309	0.104042	0.361482
NPL	Nepal	South Asia	South Asia	2002	0.516916	0.411154	0.636885	0.175326	0.0875712	0.346979	0.337548	0.1782	0.596074
PAK	Pakistan	South Asia	South Asia	2002	0.746218	0.644721	0.818327	0.142175	0.0635968	0.247675	0.190614	0.0894479	0.320692
AGO	Angola	Sub-Saharan Africa	Central Sub-Saharan Africa	2002	0.570928	0.424614	0.688434	0.504456	0.368254	0.641629	0.883341	0.74888	0.972121
CAF	Central African Republic	Sub-Saharan Africa	Central Sub-Saharan Africa	2002	0.495299	0.365376	0.634894	0.356895	0.221503	0.502627	0.720579	0.490246	0.887957
COG	Republic Of Congo	Sub-Saharan Africa	Central Sub-Saharan Africa	2002	0.603073	0.464476	0.721246	0.408215	0.240965	0.546024	0.676645	0.453598	0.868428
COD	Democratic Republic Of The Congo	Sub-Saharan Africa	Central Sub-Saharan Africa	2002	0.577763	0.444013	0.697728	0.289196	0.167514	0.423314	0.502346	0.29231	0.682817
GNQ	Equatorial Guinea	Sub-Saharan Africa	Central Sub-Saharan Africa	2002	0.692432	0.572158	0.795358	0.477202	0.290693	0.64886	0.688287	0.432691	0.891422
GAB	Gabon	Sub-Saharan Africa	Central Sub-Saharan Africa	2002	0.710558	0.588552	0.83517	0.49015	0.341772	0.646226	0.690928	0.503032	0.86135
BDI	Burundi	Sub-Saharan Africa	Eastern Sub-Saharan Africa	2002	0.544642	0.467974	0.624961	0.376906	0.274582	0.475361	0.69246	0.516967	0.836336
COM	Comoros	Sub-Saharan Africa	Eastern Sub-Saharan Africa	2002	0.464416	0.381383	0.542394	0.402544	0.317553	0.479197	0.867721	0.747695	0.971083
DJI	Djibouti	Sub-Saharan Africa	Eastern Sub-Saharan Africa	2002	0.810731	0.761746	0.855454	0.549356	0.376599	0.688976	0.677773	0.464197	0.83915
ERI	Eritrea	Sub-Saharan Africa	Eastern Sub-Saharan Africa	2002	0.442332	0.361295	0.522102	0.392621	0.311246	0.477664	0.887647	0.771875	0.962323
ETH	Ethiopia	Sub-Saharan Africa	Eastern Sub-Saharan Africa	2002	0.232016	0.171862	0.312563	0.160883	0.102997	0.243642	0.691839	0.519844	0.832938
KEN	Kenya	Sub-Saharan Africa	Eastern Sub-Saharan Africa	2002	0.64471	0.585459	0.698873	0.339644	0.230329	0.448435	0.526271	0.367463	0.688045
MDG	Madagascar	Sub-Saharan Africa	Eastern Sub-Saharan Africa	2002	0.463592	0.399818	0.529604	0.301222	0.217053	0.377741	0.649907	0.492466	0.781894
MWI	Malawi	Sub-Saharan Africa	Eastern Sub-Saharan Africa	2002	0.627253	0.550454	0.698808	0.395711	0.286576	0.492862	0.631287	0.48821	0.765966
MUS	Mauritius	Southeast Asia, East Asia, and Oceania	Southeast Asia	2002	0.752594	0.686992	0.813804	0.3597	0.225204	0.503103	0.478122	0.300892	0.659805
MOZ	Mozambique	Sub-Saharan Africa	Eastern Sub-Saharan Africa	2002	0.536865	0.453897	0.619523	0.502647	0.426227	0.584705	0.936387	0.877355	0.978604
RWA	Rwanda	Sub-Saharan Africa	Eastern Sub-Saharan Africa	2002	0.402026	0.32175	0.472345	0.321595	0.238376	0.391957	0.800009	0.652961	0.8998
SYC	Seychelles	Southeast Asia, East Asia, and Oceania	Southeast Asia	2002	0.825721	0.764782	0.876127	0.657199	0.406175	0.828978	0.795616	0.495617	0.974967
SOM	Somalia	Sub-Saharan Africa	Eastern Sub-Saharan Africa	2002	0.253879	0.181158	0.347184	0.148717	0.087852	0.222923	0.584489	0.41312	0.756173
TZA	Tanzania	Sub-Saharan Africa	Eastern Sub-Saharan Africa	2002	0.708803	0.634504	0.767504	0.494138	0.391753	0.595048	0.69698	0.574507	0.811897
UGA	Uganda	Sub-Saharan Africa	Eastern Sub-Saharan Africa	2002	0.823613	0.778079	0.863302	0.260854	0.16579	0.376491	0.316956	0.200711	0.455733
ZMB	Zambia	Sub-Saharan Africa	Eastern Sub-Saharan Africa	2002	0.684512	0.615808	0.748895	0.538545	0.447986	0.628873	0.786501	0.674726	0.871516
BWA	Botswana	Sub-Saharan Africa	Southern Sub-Saharan Africa	2002	0.593715	0.528071	0.651583	0.467172	0.369752	0.553399	0.78719	0.633799	0.910771
LSO	Lesotho	Sub-Saharan Africa	Southern Sub-Saharan Africa	2002	0.540607	0.475009	0.603685	0.323435	0.212381	0.440544	0.598423	0.402455	0.797508
NAM	Namibia	Sub-Saharan Africa	Southern Sub-Saharan Africa	2002	0.601543	0.536656	0.655593	0.513459	0.429441	0.596591	0.853511	0.7312	0.943296
ZAF	South Africa	Sub-Saharan Africa	Southern Sub-Saharan Africa	2002	0.656127	0.58737	0.715054	0.437306	0.296537	0.561499	0.666118	0.460888	0.848284
SWZ	Eswatini	Sub-Saharan Africa	Southern Sub-Saharan Africa	2002	0.604827	0.541689	0.666551	0.457957	0.333433	0.55506	0.757121	0.558961	0.882389
ZWE	Zimbabwe	Sub-Saharan Africa	Southern Sub-Saharan Africa	2002	0.532538	0.444016	0.611807	0.362458	0.229041	0.477355	0.679826	0.45794	0.841986
BEN	Benin	Sub-Saharan Africa	Western Sub-Saharan Africa	2002	0.512427	0.428134	0.593657	0.299436	0.208764	0.388318	0.583974	0.429374	0.71361
BFA	Burkina Faso	Sub-Saharan Africa	Western Sub-Saharan Africa	2002	0.419023	0.354879	0.490054	0.381866	0.311929	0.452909	0.911477	0.812233	0.975671
CMR	Cameroon	Sub-Saharan Africa	Western Sub-Saharan Africa	2002	0.539776	0.476866	0.607933	0.268453	0.182894	0.365492	0.497827	0.332998	0.662887
CPV	Cape Verde	Sub-Saharan Africa	Western Sub-Saharan Africa	2002	0.65191	0.58597	0.713706	0.602799	0.525933	0.672777	0.924575	0.849734	0.975024
TCD	Chad	Sub-Saharan Africa	Western Sub-Saharan Africa	2002	0.383815	0.300614	0.48037	0.0745626	0.0337529	0.132779	0.194899	0.0875795	0.339429
CIV	Cote d'Ivoire	Sub-Saharan Africa	Western Sub-Saharan Africa	2002	0.504808	0.428718	0.571809	0.348637	0.265943	0.425334	0.69044	0.556649	0.809059
GMB	Gambia	Sub-Saharan Africa	Western Sub-Saharan Africa	2002	0.618628	0.548723	0.681359	0.460243	0.383662	0.539821	0.744105	0.634568	0.842343
GHA	Ghana	Sub-Saharan Africa	Western Sub-Saharan Africa	2002	0.68069	0.626192	0.731472	0.358682	0.221856	0.477379	0.526621	0.329297	0.686786
GIN	Guinea	Sub-Saharan Africa	Western Sub-Saharan Africa	2002	0.47007	0.403042	0.535748	0.319791	0.242304	0.388189	0.680387	0.539749	0.795488
GNB	Guinea-Bissau	Sub-Saharan Africa	Western Sub-Saharan Africa	2002	0.438494	0.371329	0.509089	0.388376	0.317398	0.461109	0.886168	0.774191	0.973221
LBR	Liberia	Sub-Saharan Africa	Western Sub-Saharan Africa	2002	0.695151	0.621877	0.769504	0.3398	0.230083	0.443098	0.488988	0.333346	0.625775
MLI	Mali	Sub-Saharan Africa	Western Sub-Saharan Africa	2002	0.291868	0.231853	0.347739	0.20889	0.151227	0.270639	0.716016	0.561933	0.857047
MRT	Mauritania	Sub-Saharan Africa	Western Sub-Saharan Africa	2002	0.286782	0.235652	0.35189	0.230559	0.173375	0.292685	0.804886	0.639522	0.934625
NER	Niger	Sub-Saharan Africa	Western Sub-Saharan Africa	2002	0.413556	0.340537	0.490554	0.208955	0.114669	0.303442	0.506463	0.278439	0.703642
NGA	Nigeria	Sub-Saharan Africa	Western Sub-Saharan Africa	2002	0.683132	0.596888	0.748833	0.299654	0.187558	0.410502	0.4392	0.280994	0.592888
STP	Sao Tome And Principe	Sub-Saharan Africa	Western Sub-Saharan Africa	2002	0.690456	0.609657	0.768137	0.506714	0.341114	0.629265	0.734238	0.50378	0.891065
SEN	Senegal	Sub-Saharan Africa	Western Sub-Saharan Africa	2002	0.439738	0.3763	0.511265	0.350752	0.286195	0.415572	0.797588	0.695808	0.87383
SLE	Sierra Leone	Sub-Saharan Africa	Western Sub-Saharan Africa	2002	0.468713	0.402117	0.540478	0.222794	0.115193	0.340222	0.474503	0.249404	0.689163
TGO	Togo	Sub-Saharan Africa	Western Sub-Saharan Africa	2002	0.345751	0.282946	0.412933	0.225044	0.169576	0.285045	0.650972	0.520719	0.768917
COK	Cook Islands	Southeast Asia, East Asia, and Oceania	Oceania	2002	0.694487	0.615743	0.765092	0.673495	0.568656	0.75311	0.969553	0.865373	0.999191
GUF	French Guiana	Latin America and Caribbean	Caribbean	2002	0.613342	0.511022	0.7015	0.3661	0.27006	0.469206	0.597661	0.441723	0.73633
MYT	Mayotte	Sub-Saharan Africa	Eastern Sub-Saharan Africa	2002	0.466834	0.376603	0.549589	0.406734	0.322362	0.481045	0.872188	0.753732	0.972796
NRU	Nauru	Southeast Asia, East Asia, and Oceania	Oceania	2002	0.641366	0.576184	0.702764	0.620228	0.526898	0.692989	0.966816	0.858455	0.999131
NIU	Niue	Southeast Asia, East Asia, and Oceania	Oceania	2002	0.670646	0.609011	0.727832	0.648745	0.557772	0.717221	0.967263	0.8553	0.999097
PLW	Palau	Southeast Asia, East Asia, and Oceania	Oceania	2002	0.671888	0.593057	0.739146	0.650349	0.549914	0.723453	0.967904	0.861192	0.999225
KNA	Saint Kitts And Nevis	Latin America and Caribbean	Caribbean	2002	0.698114	0.585144	0.788716	0.606351	0.490411	0.716674	0.868454	0.758642	0.972786
TKL	Tokelau	Southeast Asia, East Asia, and Oceania	Oceania	2002	0.667593	0.603693	0.730495	0.642952	0.543315	0.719563	0.962937	0.842198	0.999138
TUV	Tuvalu	Southeast Asia, East Asia, and Oceania	Oceania	2002	0.613698	0.536891	0.681604	0.589107	0.486138	0.666829	0.959971	0.829326	0.99886
SSD	South Sudan	Sub-Saharan Africa	Eastern Sub-Saharan Africa	2002	0.279546	0.192328	0.387892	0.194836	0.121061	0.282911	0.698735	0.492004	0.885186
SDN	Sudan	North Africa and Middle East	North Africa and Middle East	2002	0.547402	0.439884	0.647206	0.267988	0.155782	0.404577	0.48947	0.292135	0.687677
CHN	China	Southeast Asia, East Asia, and Oceania	Southeast Asia	2003	0.778864	0.711289	0.834734	0.365328	0.224417	0.51533	0.468741	0.292099	0.649845
PRK	North Korea	Southeast Asia, East Asia, and Oceania	Southeast Asia	2003	0.607456	0.491474	0.715283	0.368615	0.24745	0.493371	0.6076	0.414297	0.768625
TWN	Taiwan	Southeast Asia, East Asia, and Oceania	Southeast Asia	2003	0.833585	0.769427	0.890883	0.305384	0.126905	0.521403	0.366404	0.151537	0.621186
KHM	Cambodia	Southeast Asia, East Asia, and Oceania	Southeast Asia	2003	0.782438	0.722617	0.829166	0.181565	0.113796	0.263538	0.232047	0.146327	0.334439
IDN	Indonesia	Southeast Asia, East Asia, and Oceania	Southeast Asia	2003	0.868763	0.82251	0.906099	0.304276	0.189437	0.440969	0.350227	0.213773	0.50186
LAO	Laos	Southeast Asia, East Asia, and Oceania	Southeast Asia	2003	0.540319	0.445134	0.637323	0.296501	0.208542	0.411358	0.548886	0.403496	0.708571
MYS	Malaysia	Southeast Asia, East Asia, and Oceania	Southeast Asia	2003	0.810226	0.752963	0.858001	0.437209	0.302388	0.565436	0.539891	0.369738	0.686439
MDV	Maldives	Southeast Asia, East Asia, and Oceania	Southeast Asia	2003	0.818987	0.766978	0.86405	0.697771	0.532382	0.797623	0.852158	0.654618	0.961657
MMR	Myanmar	Southeast Asia, East Asia, and Oceania	Southeast Asia	2003	0.595425	0.499402	0.693981	0.299707	0.202274	0.4008	0.503812	0.353962	0.653287
PHL	Philippines	Southeast Asia, East Asia, and Oceania	Southeast Asia	2003	0.505083	0.438131	0.58286	0.272556	0.202005	0.358461	0.540212	0.399197	0.676855
LKA	Sri Lanka	Southeast Asia, East Asia, and Oceania	Southeast Asia	2003	0.74023	0.662669	0.809839	0.359779	0.225989	0.488281	0.486788	0.307788	0.659263
THA	Thailand	Southeast Asia, East Asia, and Oceania	Southeast Asia	2003	0.73848	0.670254	0.805011	0.493791	0.353461	0.604377	0.669054	0.478952	0.804775
TLS	East Timor	Southeast Asia, East Asia, and Oceania	Southeast Asia	2003	0.78312	0.713843	0.851525	0.638894	0.524436	0.73378	0.816218	0.680839	0.931729
VNM	Vietnam	Southeast Asia, East Asia, and Oceania	Southeast Asia	2003	0.786133	0.725491	0.841152	0.378445	0.237616	0.515294	0.481183	0.304796	0.645111
FJI	Fiji	Southeast Asia, East Asia, and Oceania	Oceania	2003	0.793518	0.714056	0.859742	0.747692	0.637617	0.82515	0.942662	0.805257	0.99333
KIR	Kiribati	Southeast Asia, East Asia, and Oceania	Oceania	2003	0.753515	0.688347	0.819448	0.730167	0.64203	0.803222	0.969331	0.861781	0.999036
MHL	Marshall Islands	Southeast Asia, East Asia, and Oceania	Oceania	2003	0.625511	0.54689	0.694322	0.61178	0.53129	0.68101	0.978111	0.919749	0.997614
FSM	Micronesia	Southeast Asia, East Asia, and Oceania	Oceania	2003	0.656953	0.582938	0.734326	0.611756	0.519065	0.690429	0.931437	0.821263	0.987573
PNG	Papua New Guinea	Southeast Asia, East Asia, and Oceania	Oceania	2003	0.476463	0.396777	0.548405	0.392338	0.281183	0.48043	0.823617	0.601612	0.94117
WSM	Samoa	Southeast Asia, East Asia, and Oceania	Oceania	2003	0.620974	0.545607	0.688796	0.582606	0.484422	0.657895	0.938467	0.815146	0.991167
SLB	Solomon Islands	Southeast Asia, East Asia, and Oceania	Oceania	2003	0.396045	0.319771	0.478339	0.376223	0.296502	0.462874	0.949758	0.8506	0.992788
TON	Tonga	Southeast Asia, East Asia, and Oceania	Oceania	2003	0.779126	0.697118	0.850439	0.750341	0.654198	0.820149	0.963818	0.841301	0.999086
VUT	Vanuatu	Southeast Asia, East Asia, and Oceania	Oceania	2003	0.614296	0.534579	0.685228	0.580075	0.488979	0.658363	0.944224	0.848128	0.991511
ARM	Armenia	Central Asia	Central Asia	2003	0.258092	0.136961	0.378021	0.249082	0.133946	0.35995	0.967193	0.872126	0.998381
AZE	Azerbaijan	Central Asia	Central Asia	2003	0.299313	0.190929	0.411668	0.279299	0.182576	0.383738	0.936692	0.778727	0.998215
GEO	Georgia	Central Asia	Central Asia	2003	0.234825	0.122217	0.354263	0.228722	0.118502	0.346545	0.974475	0.902484	0.998561
KAZ	Kazakhstan	Central Asia	Central Asia	2003	0.444289	0.362412	0.523212	0.425139	0.349694	0.497249	0.958646	0.819654	0.998559
KGZ	Kyrgyzstan	Central Asia	Central Asia	2003	0.484651	0.398761	0.555305	0.466634	0.386079	0.535354	0.963445	0.872684	0.996806
MNG	Mongolia	Central Asia	Central Asia	2003	0.610319	0.554656	0.661842	0.561103	0.498783	0.626565	0.919472	0.827335	0.974421
TJK	Tajikistan	Central Asia	Central Asia	2003	0.447365	0.367887	0.541071	0.430868	0.354483	0.520904	0.963819	0.872563	0.997791
TKM	Turkmenistan	Central Asia	Central Asia	2003	0.567999	0.484753	0.640498	0.54439	0.440626	0.628685	0.958512	0.824104	0.998442
UZB	Uzbekistan	Central Asia	Central Asia	2003	0.501306	0.444261	0.572006	0.477871	0.417853	0.549535	0.953849	0.84941	0.995857
BRN	Brunei	Southeast Asia, East Asia, and Oceania	Southeast Asia	2003	0.839663	0.766909	0.897701	0.450251	0.294327	0.595934	0.536096	0.353189	0.704235
JPN	Japan	Southeast Asia, East Asia, and Oceania	Southeast Asia	2003	0.851671	0.766015	0.898391	0.349996	0.170238	0.554163	0.410818	0.198121	0.644411
KOR	South Korea	Southeast Asia, East Asia, and Oceania	Southeast Asia	2003	0.82904	0.776006	0.877409	0.363691	0.194926	0.566389	0.438464	0.234384	0.680365
SGP	Singapore	Southeast Asia, East Asia, and Oceania	Southeast Asia	2003	0.839555	0.770351	0.896096	0.307016	0.142917	0.520141	0.36556	0.171374	0.612424
[truncated: 2,984 more rows]

## Sheet: Glossary
Column Name	Description
ISO3	ISO3 country code
Country_Name	Name of the country
Super_Region_Name	Name of the super region, as defined in Figure 1 of the main manuscript
Region_Name	Name of the region, as defined in Figure 1 of the main manuscript
Year	-
Any_pred	Estimate for proportion of children under 5 seeking treatment for fever at any medical facility
Any_pred_low	lower 95% confidence threshold for Any_pred
Any_pred_high	higher 95% confidence threshold for Any_pred
Public_pred	Estimate for proportion of children under 5 seeking treatment for fever at a public facility
Public_pred_low	lower 95% confidence threshold for Public_pred
Public_pred_high	higher 95% confidence threshold for Public_pred
Publicfrac_pred	Estimate for the fraction of care being sought by children under 5 for fever at public facilities, relative to all medical facilities
Publicfrac_pred_low	lower 95% confidence threshold for Publicfrac_pred
Publicfrac_pred_high	higher 95% confidence threshold for Publicfrac_pred
