# Supplementary material for: Trends in treatment-seeking for fever in children under five years old in 151 countries from 1990 to 2020
Source: PLOS Glob Public Health. 2023 Aug 23;3(8):e0002134. doi: 10.1371/journal.pgph.0002134 (PMC10446233; doi:10.1371/journal.pgph.0002134)
Supplement: S2 Table — (XLSX) [file pgph.0002134.s004.xlsx]

## Sheet: S5 Table. Matched trends and ra
ISO3	Country_Name	Super Region Name	Region Name	trend.unit	trend.unit.pf	rf.unit	rf.unit.pf
CHN	China	Southeast Asia, East Asia, and Oceania	Southeast Asia	Indonesia	Timor-Leste	Samoa	Vietnam
PRK	North Korea	Southeast Asia, East Asia, and Oceania	Southeast Asia	Maldives	Indonesia	Myanmar	Vietnam
TWN	Taiwan	Southeast Asia, East Asia, and Oceania	Southeast Asia	Maldives	Maldives	Maldives	Vietnam
LAO	Laos	Southeast Asia, East Asia, and Oceania	Southeast Asia	Cambodia	Philippines	Laos	Laos
MYS	Malaysia	Southeast Asia, East Asia, and Oceania	Southeast Asia	Philippines	Indonesia	Maldives	Vietnam
MMR	Myanmar	Southeast Asia, East Asia, and Oceania	Southeast Asia	Indonesia	Cambodia	Myanmar	Myanmar
LKA	Sri Lanka	Southeast Asia, East Asia, and Oceania	Southeast Asia	Maldives	Maldives	Thailand	Vietnam
THA	Thailand	Southeast Asia, East Asia, and Oceania	Southeast Asia	Maldives	Timor-Leste	Thailand	Thailand
VNM	Vietnam	Southeast Asia, East Asia, and Oceania	Southeast Asia	Timor-Leste	Timor-Leste	Vietnam	Vietnam
FJI	Fiji	Southeast Asia, East Asia, and Oceania	Oceania	Maldives	Indonesia	Tonga	Thailand
KIR	Kiribati	Southeast Asia, East Asia, and Oceania	Oceania	Maldives	Philippines	Kiribati	Kiribati
MHL	Marshall Islands	Southeast Asia, East Asia, and Oceania	Oceania	Maldives	Indonesia	Samoa	Maldives
FSM	Micronesia	Southeast Asia, East Asia, and Oceania	Oceania	Maldives	Indonesia	Timor-Leste	Samoa
PNG	Papua New Guinea	Southeast Asia, East Asia, and Oceania	Oceania	Maldives	Maldives	Papua New Guinea	Papua New Guinea
WSM	Samoa	Southeast Asia, East Asia, and Oceania	Oceania	Maldives	Indonesia	Samoa	Samoa
SLB	Solomon Islands	Southeast Asia, East Asia, and Oceania	Oceania	Timor-Leste	Indonesia	Myanmar	Samoa
TON	Tonga	Southeast Asia, East Asia, and Oceania	Oceania	Maldives	Maldives	Tonga	Tonga
VUT	Vanuatu	Southeast Asia, East Asia, and Oceania	Oceania	Maldives	Indonesia	Timor-Leste	Samoa
AZE	Azerbaijan	Central Asia	Central Asia	Armenia	Tajikistan	Azerbaijan	Azerbaijan
GEO	Georgia	Central Asia	Central Asia	Armenia	Kyrgyzstan	Georgia	Armenia
KAZ	Kazakhstan	Central Asia	Central Asia	Kyrgyzstan	Mongolia	Kazakhstan	Kazakhstan
TKM	Turkmenistan	Central Asia	Central Asia	Mongolia	Mongolia	Turkmenistan	Kazakhstan
UZB	Uzbekistan	Central Asia	Central Asia	Mongolia	Armenia	Kyrgyzstan	Kyrgyzstan
BRN	Brunei	Southeast Asia, East Asia, and Oceania	Southeast Asia	Maldives	Indonesia	Maldives	Vietnam
JPN	Japan	Southeast Asia, East Asia, and Oceania	Southeast Asia	Maldives	Maldives	Maldives	Vietnam
KOR	South Korea	Southeast Asia, East Asia, and Oceania	Southeast Asia	Indonesia	Indonesia	Maldives	Vietnam
SGP	Singapore	Southeast Asia, East Asia, and Oceania	Southeast Asia	Maldives	Maldives	Maldives	Vietnam
ARG	Argentina	Latin America and Caribbean	Tropical Latin America	Haiti	Dominican Republic	Argentina	Argentina
CHL	Chile	Latin America and Caribbean	Tropical Latin America	Dominican Republic	Dominican Republic	Brazil	Brazil
URY	Uruguay	Latin America and Caribbean	Tropical Latin America	Paraguay	Guyana	Argentina	Brazil
ATG	Antigua And Barbuda	Latin America and Caribbean	Caribbean	Haiti	Dominican Republic	Brazil	Brazil
BHS	Bahamas	Latin America and Caribbean	Caribbean	Paraguay	Dominican Republic	Costa Rica	Brazil
BRB	Barbados	Latin America and Caribbean	Caribbean	Dominican Republic	Dominican Republic	Brazil	Argentina
BLZ	Belize	Latin America and Caribbean	Caribbean	Paraguay	Honduras	Belize	Belize
CUB	Cuba	Latin America and Caribbean	Caribbean	Cuba	Dominican Republic	Cuba	Cuba
DMA	Dominica	Latin America and Caribbean	Caribbean	Paraguay	Dominican Republic	Dominican Republic	Belize
GRD	Grenada	Latin America and Caribbean	Caribbean	Paraguay	Guyana	Dominican Republic	Cuba
JAM	Jamaica	Latin America and Caribbean	Caribbean	Paraguay	Dominican Republic	Dominican Republic	Colombia
LCA	Saint Lucia	Latin America and Caribbean	Caribbean	Paraguay	Dominican Republic	Dominican Republic	Belize
VCT	Saint Vincent And The Grenadines	Latin America and Caribbean	Caribbean	Paraguay	Dominican Republic	Belize	Cuba
SUR	Suriname	Latin America and Caribbean	Caribbean	Honduras	Dominican Republic	Suriname	Suriname
TTO	Trinidad And Tobago	Latin America and Caribbean	Caribbean	Dominican Republic	Dominican Republic	Argentina	Suriname
BOL	Bolivia	Latin America and Caribbean	Andean Latin America	Honduras	Peru	Bolivia	Bolivia
ECU	Ecuador	Latin America and Caribbean	Andean Latin America	Guyana	Dominican Republic	Paraguay	Colombia
CRI	Costa Rica	Latin America and Caribbean	Central Latin America	Honduras	Guyana	Costa Rica	Costa Rica
SLV	El Salvador	Latin America and Caribbean	Central Latin America	Haiti	Honduras	Paraguay	Paraguay
GTM	Guatemala	Latin America and Caribbean	Central Latin America	Haiti	Honduras	Guatemala	Guatemala
MEX	Mexico	Latin America and Caribbean	Central Latin America	Paraguay	Guyana	Mexico	Mexico
NIC	Nicaragua	Latin America and Caribbean	Central Latin America	Dominican Republic	Honduras	Nicaragua	Nicaragua
PAN	Panama	Latin America and Caribbean	Central Latin America	Guyana	Paraguay	Costa Rica	Guyana
VEN	Venezuela	Latin America and Caribbean	Central Latin America	Haiti	Dominican Republic	Argentina	Colombia
BRA	Brazil	Latin America and Caribbean	Tropical Latin America	Paraguay	Dominican Republic	Brazil	Brazil
DZA	Algeria	North Africa and Middle East	North Africa and Middle East	Egypt	Jordan	Algeria	Algeria
BHR	Bahrain	North Africa and Middle East	North Africa and Middle East	Jordan	Jordan	Jordan	Palestine
IRN	Iran	North Africa and Middle East	North Africa and Middle East	Egypt	Jordan	Turkey	Tunisia
IRQ	Iraq	North Africa and Middle East	North Africa and Middle East	Morocco	Morocco	Iraq	Iraq
KWT	Kuwait	North Africa and Middle East	North Africa and Middle East	Jordan	Jordan	Jordan	Palestine
LBN	Lebanon	North Africa and Middle East	North Africa and Middle East	Jordan	Turkey	Turkey	Turkey
LBY	Libya	North Africa and Middle East	North Africa and Middle East	Yemen	Jordan	Turkey	Turkey
PSE	Palestine	North Africa and Middle East	North Africa and Middle East	Egypt	Yemen	Palestine	Palestine
OMN	Oman	North Africa and Middle East	North Africa and Middle East	Jordan	Jordan	Jordan	Iraq
QAT	Qatar	North Africa and Middle East	North Africa and Middle East	Jordan	Jordan	Turkey	Jordan
SAU	Saudi Arabia	North Africa and Middle East	North Africa and Middle East	Jordan	Jordan	Turkey	Algeria
SYR	Syria	North Africa and Middle East	North Africa and Middle East	Jordan	Jordan	Morocco	Morocco
TUN	Tunisia	North Africa and Middle East	North Africa and Middle East	Egypt	Jordan	Tunisia	Tunisia
ARE	United Arab Emirates	North Africa and Middle East	North Africa and Middle East	Jordan	Jordan	Jordan	Tunisia
AFG	Afghanistan	North Africa and Middle East	North Africa and Middle East	Morocco	Morocco	Afghanistan	Afghanistan
BTN	Bhutan	South Asia	South Asia	Nepal	Pakistan	India	India
CAF	Central African Republic	Sub-Saharan Africa	Central Sub-Saharan Africa	Congo	Congo	Central African Republic	Central African Republic
GNQ	Equatorial Guinea	Sub-Saharan Africa	Central Sub-Saharan Africa	Congo	Congo	Gabon	Central African Republic
GAB	Gabon	Sub-Saharan Africa	Central Sub-Saharan Africa	Congo	Congo	Gabon	Gabon
COM	Comoros	Sub-Saharan Africa	Eastern Sub-Saharan Africa	Zambia	Mozambique	Comoros	Comoros
DJI	Djibouti	Sub-Saharan Africa	Eastern Sub-Saharan Africa	Uganda	Malawi	Uganda	Kenya
ERI	Eritrea	Sub-Saharan Africa	Eastern Sub-Saharan Africa	Malawi	Kenya	Madagascar	Mozambique
MUS	Mauritius	Southeast Asia, East Asia, and Oceania	Southeast Asia	Indonesia	Maldives	Thailand	Vietnam
SYC	Seychelles	Southeast Asia, East Asia, and Oceania	Southeast Asia	Maldives	Maldives	Maldives	Tonga
SOM	Somalia	Sub-Saharan Africa	Eastern Sub-Saharan Africa	Kenya	Kenya	Ethiopia	Madagascar
BWA	Botswana	Sub-Saharan Africa	Southern Sub-Saharan Africa	Namibia	Eswatini	Namibia	Eswatini
ZAF	South Africa	Sub-Saharan Africa	Southern Sub-Saharan Africa	Namibia	Eswatini	South Africa	South Africa
CPV	Cape Verde	Sub-Saharan Africa	Western Sub-Saharan Africa	The Gambia	Senegal	Sao Tome and Principe	Burkina Faso
TGO	Togo	Sub-Saharan Africa	Western Sub-Saharan Africa	Burkina Faso	Mali	Togo	Togo
COK	Cook Islands	Southeast Asia, East Asia, and Oceania	Oceania	Maldives	Maldives	Maldives	Tonga
GUF	French Guiana	Latin America and Caribbean	Caribbean	Honduras	Dominican Republic	Suriname	Suriname
MYT	Mayotte	Sub-Saharan Africa	Eastern Sub-Saharan Africa	Zambia	Mozambique	Comoros	Comoros
NRU	Nauru	Southeast Asia, East Asia, and Oceania	Oceania	Maldives	Maldives	Maldives	Tonga
NIU	Niue	Southeast Asia, East Asia, and Oceania	Oceania	Maldives	Maldives	Maldives	Tonga
PLW	Palau	Southeast Asia, East Asia, and Oceania	Oceania	Philippines	Maldives	Maldives	Tonga
KNA	Saint Kitts And Nevis	Latin America and Caribbean	Caribbean	Paraguay	Dominican Republic	Argentina	Cuba
TKL	Tokelau	Southeast Asia, East Asia, and Oceania	Oceania	Indonesia	Maldives	Maldives	Tonga
TUV	Tuvalu	Southeast Asia, East Asia, and Oceania	Oceania	Maldives	Maldives	Thailand	Tonga
SSD	South Sudan	Sub-Saharan Africa	Eastern Sub-Saharan Africa	Mozambique	Madagascar	Ethiopia	Madagascar
SDN	Sudan	North Africa and Middle East	North Africa and Middle East	Turkey	Jordan	Morocco	Yemen

## Sheet: Glossary
Column name	Description
ISO3	ISO3 country code
Country_Name	country name
Super Region Name	Name of the large region (e.g. Sub-Saharan Africa)
IHME_Region_Name	Name of the smaller region (e.g. Western Sub-Saharan Africa)
trend.unit	This country's temporal trend has been assigned to the any treatment-seeking rate estimation
trend.unit.pf	This country's temporal trend has been assigned to the public fraction rate estimation
rf.unit	This country's random effect has been assigned to the any treatment-seeking rate estimation
rf.unit.pf	This country's random effect has been assigned to the public fraction rate estimation
