# Supplementary material for: Trends in treatment-seeking for fever in children under five years old in 151 countries from 1990 to 2020
Source: PLOS Glob Public Health. 2023 Aug 23;3(8):e0002134. doi: 10.1371/journal.pgph.0002134 (PMC10446233; doi:10.1371/journal.pgph.0002134)
Supplement: S3 Table — (CSV) [file pgph.0002134.s005.csv]

SurveyType	SurveyName	SurveyYearLabel	Country Name	Super Region Name
DHS	CO1990DHS	1990	Colombia	Latin America and Caribbean
DHS	JO1990DHS	1990	Jordan	North Africa and Middle East
DHS	NG1990DHS	1990	Nigeria	Sub-Saharan Africa
DHS	PY1990DHS	1990	Paraguay	Latin America and Caribbean
DHS	PK1991DHS	1990-91	Pakistan	South Asia
DHS	ID1991DHS	1991	Indonesia	Southeast Asia, East Asia, and Oceania
DHS	YE1991DHS	1991-92	Yemen	North Africa and Middle East
DHS	DR1991DHS	1991	Dominican Republic	Latin America and Caribbean
DHS	CM1991DHS	1991	Cameroon	Sub-Saharan Africa
DHS	BR1991DHS	1991	Brazil	Latin America and Caribbean
DHS	TZ1992DHS	1991-92	Tanzania	Sub-Saharan Africa
DHS	BF1993DHS	1993	Burkina Faso	Sub-Saharan Africa
DHS	RW1992DHS	1992	Rwanda	Sub-Saharan Africa
DHS	EG1992DHS	1992	Egypt	North Africa and Middle East
DHS	SN1993DHS	1992-93	Senegal	Sub-Saharan Africa
DHS	MA1992DHS	1992	Morocco	North Africa and Middle East
DHS	NM1992DHS	1992	Namibia	Sub-Saharan Africa
DHS	MD1992DHS	1992	Madagascar	Sub-Saharan Africa
DHS	IA1993DHS	1992-93	India	South Asia
DHS	ZM1992DHS	1992	Zambia	Sub-Saharan Africa
DHS	MW1992DHS	1992	Malawi	Sub-Saharan Africa
DHS	NI1992DHS	1992	Niger	Sub-Saharan Africa
DHS	KE1993DHS	1993	Kenya	Sub-Saharan Africa
DHS	GH1993DHS	1993	Ghana	Sub-Saharan Africa
DHS	TR1993DHS	1993	Turkey	North Africa and Middle East
DHS	PH1993DHS	1993	Philippines	Southeast Asia, East Asia, and Oceania
DHS	CI1994DHS	1994	Cote d'Ivoire	Sub-Saharan Africa
DHS	ID1994DHS	1994	Indonesia	Southeast Asia, East Asia, and Oceania
DHS	ID1997DHS	1997	Indonesia	Southeast Asia, East Asia, and Oceania
MICS	GMB2000MICS	2000	Gambia	Sub-Saharan Africa
MICS	COD2001MICS	2001	Congo, Democratic Republic of the	Sub-Saharan Africa
DHS	BD2000DHS	1999-00	Bangladesh	South Asia
DHS	KH2000DHS	2000	Cambodia	Southeast Asia, East Asia, and Oceania
DHS	CO2000DHS	2000	Colombia	Latin America and Caribbean
DHS	DR1999DHS	1999	Dominican Republic	Latin America and Caribbean
DHS	ET2000DHS	2000	Ethiopia	Sub-Saharan Africa
DHS	HT2000DHS	2000	Haiti	Latin America and Caribbean
DHS	KK1999DHS	1999	Kazakhstan	Central Europe Eastern Europe and Central Asia
DHS	ML2001DHS	2001	Mali	Sub-Saharan Africa
DHS	UG2000DHS	2000-01	Uganda	Sub-Saharan Africa
DHS	ID2003DHS	2002-03	Indonesia	Southeast Asia, East Asia, and Oceania
DHS	MZ2003DHS	2003	Mozambique	Sub-Saharan Africa
DHS	PE2000DHS	2000	Peru	Latin America and Caribbean
MICS	MOZ2008MICS	2008	Mozambique	Sub-Saharan Africa
MICS	MLI2009MICS	2009-2010	Mali	Sub-Saharan Africa
DHS	ZW1999DHS	1999	Zimbabwe	Sub-Saharan Africa
DHS	NP2001DHS	2001	Nepal	South Asia
DHS	AM2000DHS	2000	Armenia	Central Europe Eastern Europe and Central Asia
DHS	NC2001DHS	2001	Nicaragua	Latin America and Caribbean
DHS	NM2000DHS	2000	Namibia	Sub-Saharan Africa
DHS	ZM2002DHS	2001-02	Zambia	Sub-Saharan Africa
DHS	MD2004DHS	2003-04	Madagascar	Sub-Saharan Africa
DHS	JO2002DHS	2002	Jordan	North Africa and Middle East
DHS	DR2002DHS	2002	Dominican Republic	Latin America and Caribbean
DHS	BJ2001DHS	2001	Benin	Sub-Saharan Africa
DHS	MA2003DHS	2003-04	Morocco	North Africa and Middle East
DHS	TD2004DHS	2004	Chad	Sub-Saharan Africa
DHS	KE2003DHS	2003	Kenya	Sub-Saharan Africa
MICS	GHA2011MICS	2011	Ghana	Sub-Saharan Africa
DHS	HT2006DHS	2005-06	Haiti	Latin America and Caribbean
DHS	NG2003DHS	2003	Nigeria	Sub-Saharan Africa
DHS	PH2003DHS	2003	Philippines	Southeast Asia, East Asia, and Oceania
DHS	PE2004DHS	2004-06	Peru	Latin America and Caribbean
DHS	BF2003DHS	2003	Burkina Faso	Sub-Saharan Africa
DHS	CM2004DHS	2004	Cameroon	Sub-Saharan Africa
DHS	SN2005DHS	2005	Senegal	Sub-Saharan Africa
DHS	GH2003DHS	2003	Ghana	Sub-Saharan Africa
DHS	BD2004DHS	2004	Bangladesh	South Asia
DHS	BO2003DHS	2003	Bolivia	Latin America and Caribbean
DHS	CD2007DHS	2007	Congo Democratic Republic	Sub-Saharan Africa
AIS	GY2005AIS	2005	Guyana	Latin America and Caribbean
MICS	MNG2013MICS	2013-2014	Mongolia	Central Europe Eastern Europe and Central Asia
MICS	MWI2013MICS	2013-2014	Malawi	Sub-Saharan Africa
DHS	ET2005DHS	2005	Ethiopia	Sub-Saharan Africa
DHS	GN2005DHS	2005	Guinea	Sub-Saharan Africa
DHS	RW2005DHS	2005	Rwanda	Sub-Saharan Africa
DHS	TZ2004DHS	2004-05	Tanzania	Sub-Saharan Africa
MICS	ZWE2014MICS	2014	Zimbabwe	Sub-Saharan Africa
DHS	CO2005DHS	2005	Colombia	Latin America and Caribbean
DHS	LS2004DHS	2004	Lesotho	Sub-Saharan Africa
DHS	KH2005DHS	2005	Cambodia	Southeast Asia, East Asia, and Oceania
MICS	STP2014MICS	2014	Sao Tome and Principe	Sub-Saharan Africa
DHS	SZ2006DHS	2006-07	Eswatini	Sub-Saharan Africa
DHS	ZW2005DHS	2005-06	Zimbabwe	Sub-Saharan Africa
DHS	AM2005DHS	2005	Armenia	Central Europe Eastern Europe and Central Asia
MICS	NPL2014MICS	2014	Nepal	South Asia
MICS	KGZ2014MICS	2014	Kyrgyzstan	Central Europe Eastern Europe and Central Asia
DHS	IA2006DHS	2005-06	India	South Asia
MICS	GUY2014MICS	2014	Guyana	Latin America and Caribbean
DHS	HN2005DHS	2005-06	Honduras	Latin America and Caribbean
MICS	GNB2014MICS	2014	Guinea-Bissau	Sub-Saharan Africa
DHS	UG2006DHS	2006	Uganda	Sub-Saharan Africa
MICS	SWZ2014MICS	2014	Eswatini	Sub-Saharan Africa
DHS	CG2005DHS	2005	Congo	Sub-Saharan Africa
DHS	NP2006DHS	2006	Nepal	South Asia
MICS	DOM2014MICS	2014	Dominican Republic	Latin America and Caribbean
MICS	CUB2014MICS	2014	Cuba	Latin America and Caribbean
MICS	CMR2014MICS	2014	Cameroon	Sub-Saharan Africa
DHS	LB2007DHS	2007	Liberia	Sub-Saharan Africa
MICS	BEN2014MICS	2014	Benin	Sub-Saharan Africa
DHS	EG2005DHS	2005	Egypt	North Africa and Middle East
MICS	COG2014MICS	2014-2015	Congo	Sub-Saharan Africa
DHS	PK2006DHS	2006-07	Pakistan	South Asia
MICS	MEX2015MICS	2015	Mexico	Latin America and Caribbean
MICS	MRT2015MICS	2015	Mauritania	Sub-Saharan Africa
MICS	MLI2015MICS	2015	Mali	Sub-Saharan Africa
DHS	ML2006DHS	2006	Mali	Sub-Saharan Africa
DHS	NI2006DHS	2006	Niger	Sub-Saharan Africa
MICS	TKM2015MICS	2015-2016	Turkmenistan	Central Europe Eastern Europe and Central Asia
DHS	ZM2007DHS	2007	Zambia	Sub-Saharan Africa
DHS	AZ2006DHS	2006	Azerbaijan	Central Europe Eastern Europe and Central Asia
MICS	THA2015MICS	2015-2016	Thailand	Southeast Asia, East Asia, and Oceania
MICS	BLZ2015MICS	2015-2016	Belize	Latin America and Caribbean
MIS	AO2006MIS	2006-07	Angola	Sub-Saharan Africa
MICS	PRY2016MICS	2016	Paraguay	Latin America and Caribbean
DHS	NM2006DHS	2006-07	Namibia	Sub-Saharan Africa
MICS	GIN2016MICS	2016	Guinea	Sub-Saharan Africa
DHS	BD2007DHS	2007	Bangladesh	South Asia
MICS	CIV2016MICS	2016	Côte d'Ivoire	Sub-Saharan Africa
DHS	BJ2006DHS	2006	Benin	Sub-Saharan Africa
MICS	NGA2016MICS	2016-2017	Nigeria	Sub-Saharan Africa
DHS	DR2007DHS	2007	Dominican Republic	Latin America and Caribbean
MICS	TGO2017MICS	2017	Togo	Sub-Saharan Africa
MICS	SLE2017MICS	2017	Sierra Leone	Sub-Saharan Africa
MIS	SN2006MIS	2006	Senegal	Sub-Saharan Africa
MICS	LAO2017MICS	2017	Lao People's Democratic Republic	Southeast Asia, East Asia, and Oceania
DHS	EG2008DHS	2008	Egypt	North Africa and Middle East
DHS	JO2007DHS	2007	Jordan	North Africa and Middle East
DHS	MD2008DHS	2008-09	Madagascar	Sub-Saharan Africa
MICS	GHA2017MICS	2017-2018	Ghana	Sub-Saharan Africa
DHS	ID2007DHS	2007	Indonesia	Southeast Asia, East Asia, and Oceania
MICS	COD2017MICS	2017-2018	Congo, Democratic Republic of the	Sub-Saharan Africa
DHS	PH2008DHS	2008	Philippines	Southeast Asia, East Asia, and Oceania
MICS	TUN2018MICS	2018	Tunisia	North Africa and Middle East
MICS	SUR2018MICS	2018	Suriname	Latin America and Caribbean
DHS	KE2008DHS	2008-09	Kenya	Sub-Saharan Africa
DHS	GH2008DHS	2008	Ghana	Sub-Saharan Africa
DHS	NG2008DHS	2008	Nigeria	Sub-Saharan Africa
MICS	MNG2018MICS	2018	Mongolia	Central Europe Eastern Europe and Central Asia
MICS	MDG2018MICS	2018	Madagascar	Sub-Saharan Africa
AIS	TZ2007AIS	2007-08	Tanzania	Sub-Saharan Africa
MICS	LSO2018MICS	2018	Lesotho	Sub-Saharan Africa
MICS	KGZ2018MICS	2018	Kyrgyzstan	Central Europe Eastern Europe and Central Asia
MICS	IRQ2018MICS	2018	Iraq	North Africa and Middle East
MICS	GEO2018MICS	2018	Georgia	Central Europe Eastern Europe and Central Asia
MICS	GMB2018MICS	2018	Gambia	Sub-Saharan Africa
DHS	GY2009DHS	2009	Guyana	Latin America and Caribbean
MICS	CRI2018MICS	2018	Costa Rica	Latin America and Caribbean
DHS	KH2010DHS	2010	Cambodia	Southeast Asia, East Asia, and Oceania
DHS	CI2012DHS	2011-12	Cote d'Ivoire	Sub-Saharan Africa
MICS	KIR2018MICS	2018-2019	Kiribati	Southeast Asia, East Asia, and Oceania
MICS	GNB2018MICS	2018-2019	Guinea-Bissau	Sub-Saharan Africa
MICS	CAF2018MICS	2018-2019	Central African Republic	Sub-Saharan Africa
MICS	DZA2018MICS	2018-2019	Algeria	North Africa and Middle East
DHS	LS2009DHS	2009	Lesotho	Sub-Saharan Africa
MICS	ZWE2019MICS	2019	Zimbabwe	Sub-Saharan Africa
DHS	ST2008DHS	2008-09	Sao Tome and Principe	Sub-Saharan Africa
MICS	TON2019MICS	2019	Tonga	Southeast Asia, East Asia, and Oceania
DHS	MV2009DHS	2009	Maldives	Southeast Asia, East Asia, and Oceania
DHS	RW2008DHS	2007-08	Rwanda	Sub-Saharan Africa
MICS	STP2019MICS	2019	Sao Tome and Principe	Sub-Saharan Africa
DHS	SL2008DHS	2008	Sierra Leone	Sub-Saharan Africa
MICS	NPL2019MICS	2019	Nepal	South Asia
MICS	HND2019MICS	2019	Honduras	Latin America and Caribbean
DHS	TR2003DHS	2003	Turkey	North Africa and Middle East
MICS	DOM2019MICS	2019	Dominican Republic	Latin America and Caribbean
MICS	CUB2019MICS	2019	Cuba	Latin America and Caribbean
DHS	TG2013DHS	2013-14	Togo	Sub-Saharan Africa
MICS	TCD2019MICS	2019	Chad	Sub-Saharan Africa
DHS	BF2010DHS	2010	Burkina Faso	Sub-Saharan Africa
MIS	LB2009MIS	2009	Liberia	Sub-Saharan Africa
MICS	BGD2019MICS	2019	Bangladesh	South Asia
MIS	UG2009MIS	2009	Uganda	Sub-Saharan Africa
DHS	MW2010DHS	2010	Malawi	Sub-Saharan Africa
MICS	PSE2019MICS	2019-2020	State of Palestine	North Africa and Middle East
DHS	PE2009DHS	2009	Peru	Latin America and Caribbean
MICS	WSM2019MICS	2019-2020	Samoa	Southeast Asia, East Asia, and Oceania
DHS	CM2011DHS	2011	Cameroon	Sub-Saharan Africa
MICS	GUY2019MICS	2019-2020	Guyana	Latin America and Caribbean
MIS	SN2008MIS	2008-09	Senegal	Sub-Saharan Africa
MICS	ARG2019MICS	2019-2020	Argentina	High-income
DHS	TL2009DHS	2009-10	Timor-Leste	Southeast Asia, East Asia, and Oceania
MICS	VNM2020MICS	2020-2021	Viet Nam	Southeast Asia, East Asia, and Oceania
DHS	TZ2010DHS	2010	Tanzania	Sub-Saharan Africa
DHS	BU2010DHS	2010	Burundi	Sub-Saharan Africa
DHS	BD2011DHS	2011	Bangladesh	South Asia
DHS	AM2010DHS	2010	Armenia	Central Europe Eastern Europe and Central Asia
DHS	IA2015DHS	2015-16	India	South Asia
DHS	NP2011DHS	2011	Nepal	South Asia
DHS	ID2012DHS	2012	Indonesia	Southeast Asia, East Asia, and Oceania
DHS	YE2013DHS	2013	Yemen	North Africa and Middle East
DHS	ET2011DHS	2011	Ethiopia	Sub-Saharan Africa
MIS	LB2011MIS	2011	Liberia	Sub-Saharan Africa
DHS	MZ2011DHS	2011	Mozambique	Sub-Saharan Africa
DHS	NM2013DHS	2013	Namibia	Sub-Saharan Africa
DHS	RW2010DHS	2010	Rwanda	Sub-Saharan Africa
DHS	SN2010DHS	2010-11	Senegal	Sub-Saharan Africa
DHS	ZW2010DHS	2010-11	Zimbabwe	Sub-Saharan Africa
DHS	HT2012DHS	2012	Haiti	Latin America and Caribbean
DHS	HN2011DHS	2011-12	Honduras	Latin America and Caribbean
DHS	CO2010DHS	2010	Colombia	Latin America and Caribbean
DHS	KY2012DHS	2012	Kyrgyz Republic	Central Europe Eastern Europe and Central Asia
DHS	TJ2012DHS	2012	Tajikistan	Central Europe Eastern Europe and Central Asia
DHS	CG2011DHS	2011-12	Congo	Sub-Saharan Africa
DHS	ZA2016DHS	2016	South Africa	Sub-Saharan Africa
DHS	GN2012DHS	2012	Guinea	Sub-Saharan Africa
MIS	NG2010MIS	2010	Nigeria	Sub-Saharan Africa
AIS	TZ2012AIS	2011-12	Tanzania	Sub-Saharan Africa
MIS	AO2011MIS	2011	Angola	Sub-Saharan Africa
MIS	MD2011MIS	2011	Madagascar	Sub-Saharan Africa
DHS	EG2014DHS	2014	Egypt	North Africa and Middle East
DHS	UG2011DHS	2011	Uganda	Sub-Saharan Africa
DHS	GA2012DHS	2012	Gabon	Sub-Saharan Africa
DHS	JO2012DHS	2012	Jordan	North Africa and Middle East
DHS	ML2012DHS	2012-13	Mali	Sub-Saharan Africa
DHS	ZM2013DHS	2013-14	Zambia	Sub-Saharan Africa
DHS	NI2012DHS	2012	Niger	Sub-Saharan Africa
DHS	PK2012DHS	2012-13	Pakistan	South Asia
DHS	BJ2012DHS	2011-12	Benin	Sub-Saharan Africa
DHS	CD2013DHS	2013-14	Congo Democratic Republic	Sub-Saharan Africa
DHS	SN2012DHS	2012-13	Senegal	Sub-Saharan Africa
DHS	GM2013DHS	2013	Gambia	Sub-Saharan Africa
DHS	PE2010DHS	2010	Peru	Latin America and Caribbean
MIS	MW2012MIS	2012	Malawi	Sub-Saharan Africa
DHS	PE2011DHS	2011	Peru	Latin America and Caribbean
DHS	PE2012DHS	2012	Peru	Latin America and Caribbean
DHS	LB2013DHS	2013	Liberia	Sub-Saharan Africa
DHS	PH2013DHS	2013	Philippines	Southeast Asia, East Asia, and Oceania
DHS	GH2014DHS	2014	Ghana	Sub-Saharan Africa
DHS	NG2013DHS	2013	Nigeria	Sub-Saharan Africa
DHS	DR2013DHS	2013	Dominican Republic	Latin America and Caribbean
DHS	GU2015DHS	2014-15	Guatemala	Latin America and Caribbean
DHS	KM2012DHS	2012	Comoros	Sub-Saharan Africa
MIS	BU2012MIS	2012	Burundi	Sub-Saharan Africa
DHS	PE2007DHS	2007-08	Peru	Latin America and Caribbean
MIS	RW2013MIS	2013	Rwanda	Sub-Saharan Africa
DHS	SL2013DHS	2013	Sierra Leone	Sub-Saharan Africa
DHS	KE2014DHS	2014	Kenya	Sub-Saharan Africa
DHS	MM2016DHS	2015-16	Myanmar	Southeast Asia, East Asia, and Oceania
MIS	MD2013MIS	2013	Madagascar	Sub-Saharan Africa
DHS	SN2014DHS	2014	Senegal	Sub-Saharan Africa
DHS	BD2014DHS	2014	Bangladesh	South Asia
DHS	LS2014DHS	2014	Lesotho	Sub-Saharan Africa
DHS	BU2016DHS	2016-17	Burundi	Sub-Saharan Africa
DHS	KH2014DHS	2014	Cambodia	Southeast Asia, East Asia, and Oceania
DHS	TD2014DHS	2014-15	Chad	Sub-Saharan Africa
AIS	MZ2015AIS	2015	Mozambique	Sub-Saharan Africa
DHS	RW2015DHS	2014-15	Rwanda	Sub-Saharan Africa
DHS	AF2015DHS	2015	Afghanistan	North Africa and Middle East
DHS	NP2016DHS	2016	Nepal	South Asia
MIS	MW2014MIS	2014	Malawi	Sub-Saharan Africa
MIS	NG2015MIS	2015	Nigeria	Sub-Saharan Africa
DHS	ZW2015DHS	2015	Zimbabwe	Sub-Saharan Africa
DHS	AO2015DHS	2015-16	Angola	Sub-Saharan Africa
DHS	ET2016DHS	2016	Ethiopia	Sub-Saharan Africa
MIS	BF2014MIS	2014	Burkina Faso	Sub-Saharan Africa
DHS	MW2015DHS	2015-16	Malawi	Sub-Saharan Africa
MIS	UG2014MIS	2014-15	Uganda	Sub-Saharan Africa
DHS	TZ2015DHS	2015-16	Tanzania	Sub-Saharan Africa
MIS	ML2015MIS	2015	Mali	Sub-Saharan Africa
DHS	SN2015DHS	2015	Senegal	Sub-Saharan Africa
DHS	BJ2017DHS	2017-18	Benin	Sub-Saharan Africa
DHS	AM2016DHS	2015-16	Armenia	Central Europe Eastern Europe and Central Asia
MIS	KE2015MIS	2015	Kenya	Sub-Saharan Africa
DHS	MV2016DHS	2016-17	Maldives	Southeast Asia, East Asia, and Oceania
MIS	TG2017MIS	2017	Togo	Sub-Saharan Africa
DHS	PG2017DHS	2016-18	Papua New Guinea	Southeast Asia, East Asia, and Oceania
DHS	JO2017DHS	2017-18	Jordan	North Africa and Middle East
DHS	HT2016DHS	2016-17	Haiti	Latin America and Caribbean
DHS	UG2016DHS	2016	Uganda	Sub-Saharan Africa
MIS	MD2016MIS	2016	Madagascar	Sub-Saharan Africa
MIS	LB2016MIS	2016	Liberia	Sub-Saharan Africa
DHS	PH2017DHS	2017	Philippines	Southeast Asia, East Asia, and Oceania
DHS	CM2018DHS	2018	Cameroon	Sub-Saharan Africa
MIS	MW2017MIS	2017	Malawi	Sub-Saharan Africa
DHS	TL2016DHS	2016	Timor-Leste	Southeast Asia, East Asia, and Oceania
MIS	SL2016MIS	2016	Sierra Leone	Sub-Saharan Africa
MIS	GH2016MIS	2016	Ghana	Sub-Saharan Africa
DHS	ML2018DHS	2018	Mali	Sub-Saharan Africa
DHS	TJ2017DHS	2017	Tajikistan	Central Europe Eastern Europe and Central Asia
DHS	ID2017DHS	2017	Indonesia	Southeast Asia, East Asia, and Oceania
DHS	PK2017DHS	2017-18	Pakistan	South Asia
DHS	SN2016DHS	2016	Senegal	Sub-Saharan Africa
MIS	BF2017MIS	2017-18	Burkina Faso	Sub-Saharan Africa
MIS	MZ2018MIS	2018	Mozambique	Sub-Saharan Africa
DHS	NG2018DHS	2018	Nigeria	Sub-Saharan Africa
MIS	TZ2017MIS	2017	Tanzania	Sub-Saharan Africa
DHS	SN2017DHS	2017	Senegal	Sub-Saharan Africa
DHS	BD2017DHS	2017-18	Bangladesh	South Asia
DHS	LB2019DHS	2019-20	Liberia	Sub-Saharan Africa
DHS	GN2018DHS	2018	Guinea	Sub-Saharan Africa
MIS	RW2017MIS	2017	Rwanda	Sub-Saharan Africa
DHS	ZM2018DHS	2018	Zambia	Sub-Saharan Africa
DHS	SL2019DHS	2019	Sierra Leone	Sub-Saharan Africa
MIS	UG2018MIS	2018-19	Uganda	Sub-Saharan Africa
DHS	MR2020DHS	2019-21	Mauritania	Sub-Saharan Africa
DHS	RW2019DHS	2019-20	Rwanda	Sub-Saharan Africa
DHS	GM2019DHS	2019-20	Gambia	Sub-Saharan Africa
MIS	GH2019MIS	2019	Ghana	Sub-Saharan Africa
DHS	MD2021DHS	2021	Madagascar	Sub-Saharan Africa
MIS	GN2021MIS	2021	Guinea	Sub-Saharan Africa
MIS	KE2020MIS	2020	Kenya	Sub-Saharan Africa
DHS	SN2018DHS	2018	Senegal	Sub-Saharan Africa
DHS	SN2019DHS	2019	Senegal	Sub-Saharan Africa
